# Supplementary material for: Tris(phenanthroline-κ2 N,N′)cobalt(II) tetra­fluoridoborate acetonitrile solvate
Source: Acta Crystallogr Sect E Struct Rep Online. 2008 Nov 13;64(Pt 12):m1538. doi: 10.1107/S1600536808036611 (PMC2959989; doi:10.1107/S1600536808036611)
Supplement: Supplementary file 1 [file e-64-m1538-sup1.cif]

##############################################################################
###                                                                        ###
###        Electronic paper (Acta Crystallographica Section E)             ###
###                                                                        ###
##############################################################################
#                                                                            #
# This CIF contains the data in a paper accepted for publication in Acta     #
# Crystallographica Section E. It conforms to the requirements of Notes      #
# for Authors for Section E, and has been peer reviewed under the auspices   #
# of the IUCr Commission on Journals.                                        #
#                                                                            #
# Full details of the Crystallographic Information File format               #
# are given in the paper "The Crystallographic Information File (CIF):       #
# a New Standard Archive File for Crystallography" by S. R. Hall, F. H.      #
# Allen and I. D. Brown [Acta Cryst. (1991), A47, 655-685].                  #
#                                                                            #
# The current version of the core CIF dictionary is obtainable from          #
# ftp://ftp.iucr.org/pub/cif_core.dic. The current version number is 2.4.    #
#                                                                            #
# Software is freely available for graphical display of the structure(s) in  #
# this CIF.  For information consult the CIF home page http://www.iucr.org/  #
# cif/home.html                                                              #
#                                                                            #
# This file may be used for bona fide research purposes within the           #
# scientific community so long as proper attribution is given to the journal # 
# article from which it was obtained.                                        #
#                                                                            #
##############################################################################
                                             
data_I
_audit_creation_method     SHELXL-97
_chemical_name_systematic
;
Tris(phenanthroline-\k^2^N,N')cobalt(II) tetrafluoridoborate acetonitrile
solvate
;
_chemical_name_common     ?
_chemical_formula_moiety     'C36 H24 Co N6 2+, 2(B F4 -), C2 H3 N'
_chemical_formula_sum     'C38 H27 B2 Co F8 N7'
_chemical_formula_iupac     '[Co (C12 H8 N2)3] (B F4)2, C2 H3 N'
_chemical_formula_weight     814.22
_chemical_melting_point     ?
_symmetry_cell_setting     monoclinic
_symmetry_space_group_name_H-M     'P 21/n'
_symmetry_space_group_name_Hall     '-P 2yn'
loop_
    _symmetry_equiv_pos_as_xyz
    'x, y, z'
    '-x+1/2, y+1/2, -z+1/2'
    '-x, -y, -z'
    'x-1/2, -y-1/2, z-1/2'
_cell_length_a     18.0443(2)
_cell_length_b     9.36230(10)
_cell_length_c     22.0702(2)
_cell_angle_alpha     90.00
_cell_angle_beta     107.3610(10)
_cell_angle_gamma     90.00
_cell_volume     3558.60(6)
_cell_formula_units_Z     4
_cell_measurement_reflns_used     9965
_cell_measurement_theta_min     2.37
_cell_measurement_theta_max     24.84
_cell_measurement_temperature     150(2)
_exptl_crystal_description     plate
_exptl_crystal_colour     yellow
_exptl_crystal_size_max     0.32
_exptl_crystal_size_mid     0.28
_exptl_crystal_size_min     0.12
_exptl_crystal_density_diffrn     1.520
_exptl_crystal_density_meas     ?
_exptl_crystal_density_method     'not measured'
_exptl_crystal_F_000     1652
_exptl_absorpt_coefficient_mu     0.565
_exptl_absorpt_correction_type     multi-scan
_exptl_absorpt_process_details     '(SADABS; Bruker, 1997)'
_exptl_absorpt_correction_T_min     0.8399
_exptl_absorpt_correction_T_max     0.9353
_exptl_special_details
;
;
_diffrn_ambient_temperature     150(2)
_diffrn_radiation_type     MoK\a
_diffrn_radiation_wavelength     0.71073
_diffrn_radiation_source     'fine-focus sealed tube'
_diffrn_radiation_monochromator     graphite
_diffrn_measurement_device_type     'Bruker SMART CCD area-detector'
_diffrn_measurement_method     '\f and \w'
_diffrn_detector_area_resol_mean     100
_diffrn_reflns_number     56541
_diffrn_reflns_av_R_equivalents     0.0458
_diffrn_reflns_av_sigmaI/netI     0.0268
_diffrn_reflns_theta_min     1.28
_diffrn_reflns_theta_max     25.00
_diffrn_reflns_theta_full     25.00
_diffrn_measured_fraction_theta_max     1.000
_diffrn_measured_fraction_theta_full     1.000
_diffrn_reflns_limit_h_min     -21
_diffrn_reflns_limit_h_max     21
_diffrn_reflns_limit_k_min     -11
_diffrn_reflns_limit_k_max     11
_diffrn_reflns_limit_l_min     -26
_diffrn_reflns_limit_l_max     26
_diffrn_standards_number     0
_diffrn_standards_interval_count     ?
_diffrn_standards_interval_time     ?
_diffrn_standards_decay_%     0
_refine_special_details
;
Refinement of <i>F</i>^2^ against ALL reflections. The weighted <i>R</i>-factor
<i>wR</i> and
goodness of fit <i>S</i> are based on <i>F</i>^2^, conventional
<i>R</i>-factors <i>R</i> are based
on <i>F</i>, with <i>F</i> set to zero for negative <i>F</i>^2^. The threshold
expression of
<i>F</i>^2^ > \s(<i>F</i>^2^) is used only for calculating <i>R</i>-factors(gt)
<i>etc</i>. and is
not relevant to the choice of reflections for refinement. <i>R</i>-factors
based
on <i>F</i>^2^ are statistically about twice as large as those based on
<i>F</i>, and <i>R</i>-
factors based on ALL data will be even larger.
;
_reflns_number_total     6276
_reflns_number_gt     5268
_reflns_threshold_expression     I>2\s(I)
_refine_ls_structure_factor_coef     Fsqd
_refine_ls_matrix_type     full
_refine_ls_R_factor_all     0.0835
_refine_ls_R_factor_gt     0.0724
_refine_ls_wR_factor_gt     0.2016
_refine_ls_wR_factor_ref     0.2129
_refine_ls_goodness_of_fit_ref     1.034
_refine_ls_restrained_S_all     1.034
_refine_ls_number_reflns     6276
_refine_ls_number_parameters     501
_refine_ls_number_restraints     0
_refine_ls_hydrogen_treatment     constr
_refine_ls_weighting_scheme     calc
_refine_ls_weighting_details
        'calc w=1/[\s^2^(Fo^2^)+(0.1194P)^2^+14.1582P] where P=(Fo^2^+2Fc^2^)/3'
_atom_sites_solution_hydrogens     geom
_atom_sites_solution_primary     direct
_atom_sites_solution_secondary     difmap
_refine_ls_shift/su_max     0.000
_refine_ls_shift/su_mean     0.000
_refine_diff_density_max     2.955
_refine_diff_density_min     -0.937
_refine_ls_extinction_method     none
_refine_ls_extinction_coef     ?
loop_
    _atom_type_symbol
    _atom_type_description
    _atom_type_scat_dispersion_real
    _atom_type_scat_dispersion_imag
    _atom_type_scat_source
    'C' 'C' 0.0033 0.0016
                         'International Tables Vol C Tables 4.2.6.8 and 6.1.1.4'
    'H' 'H' 0.0000 0.0000
                         'International Tables Vol C Tables 4.2.6.8 and 6.1.1.4'
    'B' 'B' 0.0013 0.0007
                         'International Tables Vol C Tables 4.2.6.8 and 6.1.1.4'
    'Co' 'Co' 0.3494 0.9721
                         'International Tables Vol C Tables 4.2.6.8 and 6.1.1.4'
    'F' 'F' 0.0171 0.0103
                         'International Tables Vol C Tables 4.2.6.8 and 6.1.1.4'
    'N' 'N' 0.0061 0.0033
                         'International Tables Vol C Tables 4.2.6.8 and 6.1.1.4'
_computing_data_collection     'SMART (Bruker, 1997)'
_computing_cell_refinement     'SAINT (Bruker, 1997)'
_computing_data_reduction     'SAINT (Bruker, 1997)'
_computing_structure_solution     'SHELXS97 (Sheldrick, 2008)'
_computing_structure_refinement     'SHELXL97 (Sheldrick, 2008)'
_computing_molecular_graphics     'SHELXTL (Sheldrick, 2008)'
_computing_publication_material     'SHELXTL (Sheldrick, 2008)'
loop_
    _atom_site_type_symbol
    _atom_site_label
    _atom_site_fract_x
    _atom_site_fract_y
    _atom_site_fract_z
    _atom_site_U_iso_or_equiv
    _atom_site_adp_type
    _atom_site_calc_flag
    _atom_site_refinement_flags
    _atom_site_occupancy
    _atom_site_disorder_assembly
    _atom_site_disorder_group
    Co Co1 0.22845(3) 0.04969(6) 0.47231(3) 0.0198(2) Uani d . 1 . .
    N N1 0.1221(2) -0.0494(4) 0.47236(17) 0.0223(8) Uani d . 1 . .
    N N2 0.1549(2) 0.1052(4) 0.38050(17) 0.0233(8) Uani d . 1 . .
    N N3 0.2689(2) -0.1362(4) 0.43523(17) 0.0235(8) Uani d . 1 . .
    N N4 0.3331(2) 0.1259(4) 0.45860(17) 0.0232(8) Uani d . 1 . .
    N N5 0.2832(2) 0.0047(4) 0.57022(17) 0.0235(8) Uani d . 1 . .
    N N6 0.20568(19) 0.2398(4) 0.51664(17) 0.0216(8) Uani d . 1 . .
    C C1 0.1066(3) -0.1261(5) 0.5179(2) 0.0252(9) Uani d . 1 . .
    H H1 0.1448 -0.1343 0.5568 0.030 Uiso calc R 1 . .
    C C2 0.0356(3) -0.1949(5) 0.5099(2) 0.0289(10) Uani d . 1 . .
    H H2 0.0267 -0.2474 0.5428 0.035 Uiso calc R 1 . .
    C C3 -0.0204(3) -0.1836(5) 0.4530(2) 0.0313(11) Uani d . 1 . .
    H H3 -0.0675 -0.2307 0.4465 0.038 Uiso calc R 1 . .
    C C4 -0.0075(2) -0.1013(5) 0.4041(2) 0.0278(10) Uani d . 1 . .
    C C5 -0.0641(3) -0.0811(6) 0.3436(2) 0.0339(11) Uani d . 1 . .
    H H5 -0.1121 -0.1258 0.3351 0.041 Uiso calc R 1 . .
    C C6 -0.0489(3) 0.0016(6) 0.2988(2) 0.0365(12) Uani d . 1 . .
    H H6 -0.0872 0.0154 0.2604 0.044 Uiso calc R 1 . .
    C C7 0.0253(3) 0.0685(5) 0.3093(2) 0.0289(10) Uani d . 1 . .
    C C8 0.0446(3) 0.1556(6) 0.2640(2) 0.0348(11) Uani d . 1 . .
    H H8 0.0081 0.1739 0.2250 0.042 Uiso calc R 1 . .
    C C9 0.1171(3) 0.2124(6) 0.2777(2) 0.0349(11) Uani d . 1 . .
    H H9 0.1303 0.2701 0.2482 0.042 Uiso calc R 1 . .
    C C10 0.1712(3) 0.1839(5) 0.3359(2) 0.0290(10) Uani d . 1 . .
    H H10 0.2210 0.2213 0.3440 0.035 Uiso calc R 1 . .
    C C11 0.0829(2) 0.0478(5) 0.3671(2) 0.0237(9) Uani d . 1 . .
    C C12 0.0656(2) -0.0368(5) 0.4164(2) 0.0234(9) Uani d . 1 . .
    C C13 0.2350(3) -0.2627(5) 0.4210(2) 0.0312(10) Uani d . 1 . .
    H H13 0.1877 -0.2785 0.4288 0.037 Uiso calc R 1 . .
    C C14 0.2679(3) -0.3736(5) 0.3948(2) 0.0379(12) Uani d . 1 . .
    H H14 0.2419 -0.4600 0.3843 0.046 Uiso calc R 1 . .
    C C15 0.3377(3) -0.3543(6) 0.3847(2) 0.0375(12) Uani d . 1 . .
    H H15 0.3605 -0.4282 0.3685 0.045 Uiso calc R 1 . .
    C C16 0.3749(3) -0.2222(5) 0.3990(2) 0.0319(11) Uani d . 1 . .
    C C17 0.4484(3) -0.1899(7) 0.3889(2) 0.0408(13) Uani d . 1 . .
    H H17 0.4745 -0.2613 0.3742 0.049 Uiso calc R 1 . .
    C C18 0.4802(3) -0.0585(7) 0.4003(3) 0.0430(14) Uani d . 1 . .
    H H18 0.5273 -0.0409 0.3927 0.052 Uiso calc R 1 . .
    C C19 0.4429(3) 0.0541(6) 0.4237(2) 0.0331(11) Uani d . 1 . .
    C C20 0.4724(3) 0.1939(6) 0.4353(2) 0.0393(12) Uani d . 1 . .
    H H20 0.5186 0.2180 0.4274 0.047 Uiso calc R 1 . .
    C C21 0.4328(3) 0.2934(6) 0.4580(2) 0.0374(12) Uani d . 1 . .
    H H21 0.4521 0.3859 0.4659 0.045 Uiso calc R 1 . .
    C C22 0.3631(3) 0.2568(5) 0.4695(2) 0.0288(10) Uani d . 1 . .
    H H22 0.3368 0.3261 0.4852 0.035 Uiso calc R 1 . .
    C C23 0.3720(2) 0.0255(5) 0.4363(2) 0.0242(9) Uani d . 1 . .
    C C24 0.3377(2) -0.1148(5) 0.42359(19) 0.0238(9) Uani d . 1 . .
    C C25 0.3210(3) -0.1131(5) 0.5963(2) 0.0315(10) Uani d . 1 . .
    H H25 0.3253 -0.1884 0.5701 0.038 Uiso calc R 1 . .
    C C26 0.3545(3) -0.1271(7) 0.6623(3) 0.0437(14) Uani d . 1 . .
    H H26 0.3812 -0.2099 0.6792 0.052 Uiso calc R 1 . .
    C C27 0.3477(3) -0.0184(7) 0.7013(3) 0.0437(14) Uani d . 1 . .
    H H27 0.3696 -0.0269 0.7450 0.052 Uiso calc R 1 . .
    C C28 0.3075(3) 0.1062(6) 0.6756(2) 0.0333(11) Uani d . 1 . .
    C C29 0.2966(3) 0.2253(6) 0.7135(2) 0.0405(13) Uani d . 1 . .
    H H29 0.3175 0.2215 0.7574 0.049 Uiso calc R 1 . .
    C C30 0.2569(3) 0.3414(6) 0.6863(2) 0.0383(12) Uani d . 1 . .
    H H30 0.2506 0.4167 0.7118 0.046 Uiso calc R 1 . .
    C C31 0.2242(3) 0.3520(5) 0.6191(2) 0.0301(10) Uani d . 1 . .
    C C32 0.1828(3) 0.4708(5) 0.5884(3) 0.0370(12) Uani d . 1 . .
    H H32 0.1749 0.5486 0.6120 0.044 Uiso calc R 1 . .
    C C33 0.1537(3) 0.4724(5) 0.5234(3) 0.0369(12) Uani d . 1 . .
    H H33 0.1258 0.5507 0.5025 0.044 Uiso calc R 1 . .
    C C34 0.1667(3) 0.3550(5) 0.4893(2) 0.0271(10) Uani d . 1 . .
    H H34 0.1471 0.3572 0.4452 0.033 Uiso calc R 1 . .
    C C35 0.2344(2) 0.2377(5) 0.5808(2) 0.0235(9) Uani d . 1 . .
    C C36 0.2759(2) 0.1130(5) 0.6095(2) 0.0244(9) Uani d . 1 . .
    B B1 0.5917(3) 0.4996(7) 0.3923(3) 0.0366(13) Uani d . 1 . .
    B B2 0.4925(4) 1.0025(7) 0.1490(4) 0.0475(17) Uani d . 1 . .
    F F1 0.5174(3) 0.4621(5) 0.3646(2) 0.0922(17) Uani d . 1 . .
    F F2 0.6209(3) 0.4429(4) 0.45093(17) 0.0689(12) Uani d . 1 . .
    F F3 0.60229(15) 0.6448(3) 0.39024(15) 0.0399(7) Uani d . 1 . .
    F F4 0.6351(3) 0.4370(5) 0.3547(2) 0.0865(15) Uani d . 1 . .
    F F5 0.4886(3) 0.9846(5) 0.2141(2) 0.0738(12) Uani d . 1 . .
    F F6 0.5557(2) 1.0845(4) 0.15558(16) 0.0625(11) Uani d . 1 . .
    F F7 0.4259(2) 1.0742(5) 0.1195(2) 0.0742(13) Uani d . 1 . .
    F F8 0.4948(3) 0.8703(4) 0.1273(2) 0.0852(14) Uani d . 1 . .
    C C1S 0.9015(5) 0.2643(9) 0.7541(3) 0.079(2) Uani d . 1 . .
    H H1S1 0.8986 0.3610 0.7677 0.118 Uiso calc R 1 . .
    H H1S2 0.9017 0.2640 0.7106 0.118 Uiso calc R 1 . .
    H H1S3 0.9482 0.2205 0.7802 0.118 Uiso calc R 1 . .
    C C2S 0.8353(5) 0.1856(8) 0.7595(4) 0.072(2) Uani d . 1 . .
    N N1S 0.7831(5) 0.1217(10) 0.7631(4) 0.098(2) Uiso d . 1 . .
loop_
    _atom_site_aniso_label
    _atom_site_aniso_U_11
    _atom_site_aniso_U_22
    _atom_site_aniso_U_33
    _atom_site_aniso_U_12
    _atom_site_aniso_U_13
    _atom_site_aniso_U_23
    Co1 0.0168(3) 0.0217(3) 0.0215(3) -0.0008(2) 0.0067(2) -0.0004(2)
    N1 0.0199(17) 0.0226(18) 0.0255(19) -0.0003(14) 0.0086(15) -0.0029(14)
    N2 0.0244(18) 0.0242(18) 0.0228(19) -0.0015(15) 0.0094(15) -0.0027(15)
    N3 0.0224(18) 0.0256(19) 0.0237(19) 0.0007(15) 0.0086(15) -0.0003(15)
    N4 0.0196(17) 0.028(2) 0.0206(18) -0.0017(15) 0.0048(14) 0.0022(15)
    N5 0.0180(17) 0.0275(19) 0.0243(19) 0.0005(15) 0.0055(14) 0.0053(15)
    N6 0.0198(17) 0.0225(18) 0.0239(19) -0.0019(14) 0.0085(14) -0.0003(14)
    C1 0.024(2) 0.025(2) 0.029(2) 0.0014(18) 0.0118(18) 0.0010(18)
    C2 0.030(2) 0.027(2) 0.037(3) -0.0012(19) 0.020(2) -0.0002(19)
    C3 0.023(2) 0.026(2) 0.049(3) -0.0038(18) 0.016(2) -0.005(2)
    C4 0.019(2) 0.029(2) 0.038(3) 0.0007(18) 0.0127(19) -0.008(2)
    C5 0.019(2) 0.040(3) 0.039(3) -0.001(2) 0.003(2) -0.008(2)
    C6 0.025(2) 0.041(3) 0.036(3) 0.001(2) -0.003(2) -0.007(2)
    C7 0.027(2) 0.031(2) 0.027(2) 0.0050(19) 0.0053(19) -0.0032(19)
    C8 0.037(3) 0.040(3) 0.023(2) 0.005(2) 0.003(2) -0.002(2)
    C9 0.042(3) 0.039(3) 0.024(2) -0.001(2) 0.012(2) 0.002(2)
    C10 0.031(2) 0.031(2) 0.026(2) -0.003(2) 0.0093(19) -0.0006(19)
    C11 0.021(2) 0.024(2) 0.025(2) 0.0012(17) 0.0064(18) -0.0034(17)
    C12 0.020(2) 0.024(2) 0.027(2) 0.0009(17) 0.0081(18) -0.0053(17)
    C13 0.035(3) 0.027(2) 0.034(3) -0.001(2) 0.013(2) -0.0016(19)
    C14 0.052(3) 0.025(2) 0.034(3) 0.002(2) 0.009(2) -0.004(2)
    C15 0.046(3) 0.037(3) 0.032(3) 0.015(2) 0.016(2) -0.002(2)
    C16 0.033(2) 0.041(3) 0.021(2) 0.012(2) 0.0076(19) 0.001(2)
    C17 0.030(3) 0.066(4) 0.030(3) 0.012(3) 0.014(2) -0.006(2)
    C18 0.027(2) 0.073(4) 0.035(3) 0.003(3) 0.019(2) -0.004(3)
    C19 0.022(2) 0.056(3) 0.022(2) -0.002(2) 0.0085(19) 0.005(2)
    C20 0.024(2) 0.062(3) 0.033(3) -0.015(2) 0.011(2) 0.004(2)
    C21 0.033(3) 0.042(3) 0.034(3) -0.016(2) 0.006(2) 0.002(2)
    C22 0.028(2) 0.031(2) 0.025(2) -0.0075(19) 0.0041(18) 0.0014(19)
    C23 0.020(2) 0.035(2) 0.016(2) 0.0003(18) 0.0035(16) 0.0008(17)
    C24 0.024(2) 0.032(2) 0.015(2) 0.0033(18) 0.0057(16) 0.0008(17)
    C25 0.023(2) 0.036(3) 0.036(3) 0.004(2) 0.010(2) 0.008(2)
    C26 0.031(3) 0.056(3) 0.043(3) 0.009(2) 0.007(2) 0.023(3)
    C27 0.030(3) 0.068(4) 0.030(3) 0.002(3) 0.004(2) 0.016(3)
    C28 0.024(2) 0.052(3) 0.022(2) -0.008(2) 0.0049(19) 0.006(2)
    C29 0.040(3) 0.064(4) 0.018(2) -0.014(3) 0.009(2) -0.007(2)
    C30 0.040(3) 0.045(3) 0.034(3) -0.011(2) 0.017(2) -0.014(2)
    C31 0.029(2) 0.034(3) 0.032(3) -0.010(2) 0.015(2) -0.011(2)
    C32 0.042(3) 0.026(2) 0.051(3) -0.005(2) 0.026(3) -0.012(2)
    C33 0.045(3) 0.027(3) 0.045(3) 0.004(2) 0.023(2) 0.001(2)
    C34 0.027(2) 0.027(2) 0.030(2) 0.0017(18) 0.0120(19) 0.0040(18)
    C35 0.018(2) 0.028(2) 0.026(2) -0.0055(17) 0.0089(17) -0.0021(18)
    C36 0.0172(19) 0.033(2) 0.023(2) -0.0053(18) 0.0060(17) 0.0001(18)
    B1 0.035(3) 0.042(3) 0.032(3) -0.010(3) 0.008(2) 0.001(3)
    B2 0.034(3) 0.035(3) 0.061(4) -0.006(3) -0.004(3) 0.006(3)
    F1 0.066(3) 0.086(3) 0.096(3) -0.043(2) -0.020(2) 0.043(3)
    F2 0.096(3) 0.051(2) 0.040(2) 0.005(2) -0.0088(19) 0.0005(16)
    F3 0.0271(14) 0.0351(16) 0.060(2) -0.0011(12) 0.0168(13) 0.0045(14)
    F4 0.129(4) 0.062(3) 0.089(3) -0.011(3) 0.066(3) -0.017(2)
    F5 0.078(3) 0.089(3) 0.059(2) -0.013(2) 0.027(2) 0.001(2)
    F6 0.055(2) 0.075(2) 0.043(2) -0.0238(18) -0.0066(16) 0.0258(18)
    F7 0.0396(19) 0.105(3) 0.069(3) 0.012(2) 0.0018(18) -0.033(2)
    F8 0.132(4) 0.048(2) 0.091(3) 0.007(2) 0.057(3) -0.008(2)
    C1S 0.116(7) 0.074(5) 0.045(4) 0.001(5) 0.023(4) 0.008(4)
    C2S 0.094(6) 0.059(4) 0.080(5) 0.030(4) 0.051(5) 0.024(4)
_geom_special_details
;
All e.s.d.'s (except the e.s.d. in the dihedral angle between two l.s. planes)
are estimated using the full covariance matrix. The cell e.s.d.'s are taken
into account individually in the estimation of e.s.d.'s in distances, angles
and torsion angles; correlations between e.s.d.'s in cell parameters are only
used when they are defined by crystal symmetry. An approximate (isotropic)
treatment of cell e.s.d.'s is used for estimating e.s.d.'s involving l.s.
planes.
;
loop_
    _geom_bond_atom_site_label_1
    _geom_bond_atom_site_label_2
    _geom_bond_site_symmetry_2
    _geom_bond_distance
    _geom_bond_publ_flag
    Co1 N4 . 2.123(4) y
    Co1 N2 . 2.129(4) y
    Co1 N6 . 2.129(4) y
    Co1 N1 . 2.131(3) y
    Co1 N5 . 2.133(4) y
    Co1 N3 . 2.142(4) y
    N1 C1 . 1.331(6) ?
    N1 C12 . 1.353(6) ?
    N2 C10 . 1.331(6) ?
    N2 C11 . 1.355(6) ?
    N3 C13 . 1.327(6) ?
    N3 C24 . 1.355(6) ?
    N4 C22 . 1.332(6) ?
    N4 C23 . 1.351(6) ?
    N5 C25 . 1.334(6) ?
    N5 C36 . 1.366(6) ?
    N6 C34 . 1.331(6) ?
    N6 C35 . 1.356(6) ?
    C1 C2 . 1.398(6) ?
    C1 H1 . 0.9300 ?
    C2 C3 . 1.361(7) ?
    C2 H2 . 0.9300 ?
    C3 C4 . 1.400(7) ?
    C3 H3 . 0.9300 ?
    C4 C12 . 1.401(6) ?
    C4 C5 . 1.432(7) ?
    C5 C6 . 1.346(8) ?
    C5 H5 . 0.9300 ?
    C6 C7 . 1.432(7) ?
    C6 H6 . 0.9300 ?
    C7 C11 . 1.399(6) ?
    C7 C8 . 1.413(7) ?
    C8 C9 . 1.359(7) ?
    C8 H8 . 0.9300 ?
    C9 C10 . 1.388(7) ?
    C9 H9 . 0.9300 ?
    C10 H10 . 0.9300 ?
    C11 C12 . 1.451(6) ?
    C13 C14 . 1.405(7) ?
    C13 H13 . 0.9300 ?
    C14 C15 . 1.353(8) ?
    C14 H14 . 0.9300 ?
    C15 C16 . 1.398(8) ?
    C15 H15 . 0.9300 ?
    C16 C24 . 1.405(6) ?
    C16 C17 . 1.440(7) ?
    C17 C18 . 1.349(8) ?
    C17 H17 . 0.9300 ?
    C18 C19 . 1.428(8) ?
    C18 H18 . 0.9300 ?
    C19 C20 . 1.407(8) ?
    C19 C23 . 1.413(6) ?
    C20 C21 . 1.357(8) ?
    C20 H20 . 0.9300 ?
    C21 C22 . 1.398(7) ?
    C21 H21 . 0.9300 ?
    C22 H22 . 0.9300 ?
    C23 C24 . 1.444(7) ?
    C25 C26 . 1.406(7) ?
    C25 H25 . 0.9300 ?
    C26 C27 . 1.362(9) ?
    C26 H26 . 0.9300 ?
    C27 C28 . 1.401(8) ?
    C27 H27 . 0.9300 ?
    C28 C36 . 1.400(6) ?
    C28 C29 . 1.441(8) ?
    C29 C30 . 1.342(8) ?
    C29 H29 . 0.9300 ?
    C30 C31 . 1.428(7) ?
    C30 H30 . 0.9300 ?
    C31 C32 . 1.396(7) ?
    C31 C35 . 1.409(6) ?
    C32 C33 . 1.373(8) ?
    C32 H32 . 0.9300 ?
    C33 C34 . 1.392(7) ?
    C33 H33 . 0.9300 ?
    C34 H34 . 0.9300 ?
    C35 C36 . 1.429(6) ?
    B1 F1 . 1.344(7) ?
    B1 F2 . 1.351(7) ?
    B1 F3 . 1.376(7) ?
    B1 F4 . 1.426(8) ?
    B2 F8 . 1.333(8) ?
    B2 F6 . 1.346(7) ?
    B2 F7 . 1.360(7) ?
    B2 F5 . 1.468(9) ?
    C1S C2S . 1.438(12) ?
    C1S H1S1 . 0.9600 ?
    C1S H1S2 . 0.9600 ?
    C1S H1S3 . 0.9600 ?
    C2S N1S . 1.139(11) ?
loop_
    _geom_angle_atom_site_label_1
    _geom_angle_atom_site_label_2
    _geom_angle_atom_site_label_3
    _geom_angle_site_symmetry_1
    _geom_angle_site_symmetry_3
    _geom_angle
    _geom_angle_publ_flag
    N4 Co1 N2 . . 96.35(14) ?
    N4 Co1 N6 . . 94.96(14) ?
    N2 Co1 N6 . . 94.71(14) ?
    N4 Co1 N1 . . 170.19(14) ?
    N2 Co1 N1 . . 78.55(14) y
    N6 Co1 N1 . . 93.82(13) ?
    N4 Co1 N5 . . 92.75(13) ?
    N2 Co1 N5 . . 168.89(14) ?
    N6 Co1 N5 . . 78.11(14) y
    N1 Co1 N5 . . 93.34(14) ?
    N4 Co1 N3 . . 78.43(14) y
    N2 Co1 N3 . . 91.24(14) ?
    N6 Co1 N3 . . 171.57(13) ?
    N1 Co1 N3 . . 93.21(13) ?
    N5 Co1 N3 . . 96.84(14) ?
    C1 N1 C12 . . 117.8(4) ?
    C1 N1 Co1 . . 128.9(3) ?
    C12 N1 Co1 . . 113.2(3) ?
    C10 N2 C11 . . 117.9(4) ?
    C10 N2 Co1 . . 128.8(3) ?
    C11 N2 Co1 . . 113.3(3) ?
    C13 N3 C24 . . 118.1(4) ?
    C13 N3 Co1 . . 129.0(3) ?
    C24 N3 Co1 . . 112.9(3) ?
    C22 N4 C23 . . 118.6(4) ?
    C22 N4 Co1 . . 127.9(3) ?
    C23 N4 Co1 . . 113.5(3) ?
    C25 N5 C36 . . 118.2(4) ?
    C25 N5 Co1 . . 128.6(3) ?
    C36 N5 Co1 . . 113.2(3) ?
    C34 N6 C35 . . 118.1(4) ?
    C34 N6 Co1 . . 128.1(3) ?
    C35 N6 Co1 . . 113.7(3) ?
    N1 C1 C2 . . 123.0(4) ?
    N1 C1 H1 . . 118.5 ?
    C2 C1 H1 . . 118.5 ?
    C3 C2 C1 . . 118.7(4) ?
    C3 C2 H2 . . 120.6 ?
    C1 C2 H2 . . 120.6 ?
    C2 C3 C4 . . 120.4(4) ?
    C2 C3 H3 . . 119.8 ?
    C4 C3 H3 . . 119.8 ?
    C3 C4 C12 . . 116.9(4) ?
    C3 C4 C5 . . 123.7(4) ?
    C12 C4 C5 . . 119.4(4) ?
    C6 C5 C4 . . 121.1(4) ?
    C6 C5 H5 . . 119.5 ?
    C4 C5 H5 . . 119.5 ?
    C5 C6 C7 . . 121.2(4) ?
    C5 C6 H6 . . 119.4 ?
    C7 C6 H6 . . 119.4 ?
    C11 C7 C8 . . 116.9(4) ?
    C11 C7 C6 . . 119.3(4) ?
    C8 C7 C6 . . 123.7(4) ?
    C9 C8 C7 . . 119.5(4) ?
    C9 C8 H8 . . 120.2 ?
    C7 C8 H8 . . 120.2 ?
    C8 C9 C10 . . 119.7(5) ?
    C8 C9 H9 . . 120.1 ?
    C10 C9 H9 . . 120.1 ?
    N2 C10 C9 . . 122.7(4) ?
    N2 C10 H10 . . 118.6 ?
    C9 C10 H10 . . 118.6 ?
    N2 C11 C7 . . 123.1(4) ?
    N2 C11 C12 . . 117.4(4) ?
    C7 C11 C12 . . 119.5(4) ?
    N1 C12 C4 . . 123.2(4) ?
    N1 C12 C11 . . 117.4(4) ?
    C4 C12 C11 . . 119.4(4) ?
    N3 C13 C14 . . 122.3(5) ?
    N3 C13 H13 . . 118.8 ?
    C14 C13 H13 . . 118.8 ?
    C15 C14 C13 . . 119.9(5) ?
    C15 C14 H14 . . 120.1 ?
    C13 C14 H14 . . 120.1 ?
    C14 C15 C16 . . 119.3(5) ?
    C14 C15 H15 . . 120.4 ?
    C16 C15 H15 . . 120.4 ?
    C15 C16 C24 . . 117.8(4) ?
    C15 C16 C17 . . 123.6(5) ?
    C24 C16 C17 . . 118.5(5) ?
    C18 C17 C16 . . 121.5(5) ?
    C18 C17 H17 . . 119.3 ?
    C16 C17 H17 . . 119.3 ?
    C17 C18 C19 . . 121.4(5) ?
    C17 C18 H18 . . 119.3 ?
    C19 C18 H18 . . 119.3 ?
    C20 C19 C23 . . 117.1(5) ?
    C20 C19 C18 . . 124.0(5) ?
    C23 C19 C18 . . 118.9(5) ?
    C21 C20 C19 . . 119.6(4) ?
    C21 C20 H20 . . 120.2 ?
    C19 C20 H20 . . 120.2 ?
    C20 C21 C22 . . 120.0(5) ?
    C20 C21 H21 . . 120.0 ?
    C22 C21 H21 . . 120.0 ?
    N4 C22 C21 . . 122.1(5) ?
    N4 C22 H22 . . 118.9 ?
    C21 C22 H22 . . 118.9 ?
    N4 C23 C19 . . 122.6(4) ?
    N4 C23 C24 . . 117.7(4) ?
    C19 C23 C24 . . 119.7(4) ?
    N3 C24 C16 . . 122.6(4) ?
    N3 C24 C23 . . 117.5(4) ?
    C16 C24 C23 . . 119.9(4) ?
    N5 C25 C26 . . 122.1(5) ?
    N5 C25 H25 . . 119.0 ?
    C26 C25 H25 . . 119.0 ?
    C27 C26 C25 . . 119.5(5) ?
    C27 C26 H26 . . 120.2 ?
    C25 C26 H26 . . 120.2 ?
    C26 C27 C28 . . 120.0(5) ?
    C26 C27 H27 . . 120.0 ?
    C28 C27 H27 . . 120.0 ?
    C36 C28 C27 . . 117.4(5) ?
    C36 C28 C29 . . 119.1(5) ?
    C27 C28 C29 . . 123.6(5) ?
    C30 C29 C28 . . 120.9(5) ?
    C30 C29 H29 . . 119.5 ?
    C28 C29 H29 . . 119.5 ?
    C29 C30 C31 . . 121.4(5) ?
    C29 C30 H30 . . 119.3 ?
    C31 C30 H30 . . 119.3 ?
    C32 C31 C35 . . 117.5(4) ?
    C32 C31 C30 . . 123.6(5) ?
    C35 C31 C30 . . 118.8(5) ?
    C33 C32 C31 . . 119.8(4) ?
    C33 C32 H32 . . 120.1 ?
    C31 C32 H32 . . 120.1 ?
    C32 C33 C34 . . 119.0(5) ?
    C32 C33 H33 . . 120.5 ?
    C34 C33 H33 . . 120.5 ?
    N6 C34 C33 . . 123.1(4) ?
    N6 C34 H34 . . 118.4 ?
    C33 C34 H34 . . 118.4 ?
    N6 C35 C31 . . 122.5(4) ?
    N6 C35 C36 . . 117.5(4) ?
    C31 C35 C36 . . 120.0(4) ?
    N5 C36 C28 . . 122.8(4) ?
    N5 C36 C35 . . 117.5(4) ?
    C28 C36 C35 . . 119.7(4) ?
    F1 B1 F2 . . 112.6(5) ?
    F1 B1 F3 . . 111.9(5) ?
    F2 B1 F3 . . 113.7(5) ?
    F1 B1 F4 . . 105.9(5) ?
    F2 B1 F4 . . 105.7(5) ?
    F3 B1 F4 . . 106.3(4) ?
    F8 B2 F6 . . 116.8(6) ?
    F8 B2 F7 . . 113.9(5) ?
    F6 B2 F7 . . 111.6(5) ?
    F8 B2 F5 . . 105.2(5) ?
    F6 B2 F5 . . 104.2(5) ?
    F7 B2 F5 . . 103.5(6) ?
    C2S C1S H1S1 . . 109.5 ?
    C2S C1S H1S2 . . 109.5 ?
    H1S1 C1S H1S2 . . 109.5 ?
    C2S C1S H1S3 . . 109.5 ?
    H1S1 C1S H1S3 . . 109.5 ?
    H1S2 C1S H1S3 . . 109.5 ?
    N1S C2S C1S . . 178.8(10) ?
data_global
_journal_date_recd_electronic     2008-10-29
_journal_date_accepted     2008-11-07
_journal_name_full     'Acta Crystallographica, Section E'
_journal_year     2008
_journal_volume     64
_journal_issue     12
_journal_page_first     m1538
_journal_page_last     m1538
_journal_paper_category     QM
_journal_coeditor_code     AT2665
_publ_contact_author_name     'David J. Harding'
_publ_contact_author_address
;
Molecular Technology Unit Cell,
Department of Chemistry
Walailak University,
Thasala,
Nakorn Si Thammarat,
80161, THAILAND
;
_publ_contact_author_email     hdavid@wu.ac.th
_publ_contact_author_fax     ++66-75-672094
_publ_contact_author_phone     ++66-75-672004
_publ_section_title
;
Tris(phenanthroline-\k^2^<i>N</i>,<i>N</i>')cobalt(II) tetrafluoridoborate
acetonitrile solvate
;
loop_
    _publ_author_name
    _publ_author_footnote
    _publ_author_address
    'Harding, David J.' .
;
Molecular Technology Unit Cell,
Department of Chemistry
Walailak University,
Thasala,
Nakorn Si Thammarat 80161
Thailand
;
    'Harding, Phimphaka' .
;
Molecular Technology Unit Cell,
Department of Chemistry
Walailak University,
Thasala,
Nakorn Si Thammarat 80161
Thailand
;
    'Adams, Harry' .
;
Department of Chemistry,
Faculty of Science,
University of Sheffield,
Brook Hill
Sheffield S3 7HF
England
;
