# Supplementary material for: Tris(phenanthroline-κ2 N,N′)cobalt(II) tetra­fluoridoborate acetonitrile solvate
Source: Acta Crystallogr Sect E Struct Rep Online. 2008 Nov 13;64(Pt 12):m1538. doi: 10.1107/S1600536808036611 (PMC2959989; doi:10.1107/S1600536808036611)
Supplement: Supplementary file 2 [file e-64-m1538-Isup2.hkl]

# 
# h,k,l, Fc-squared, Fo-squared, sigma(Fo-squared) and status flag 
# 
data_I
_shelx_title ' WU5110' 
_shelx_refln_list_code          4 
_shelx_F_calc_maximum      349.86 
_exptl_crystal_F_000      1652.00 
_reflns_d_resolution_high  0.8409 
 
loop_ 
 _symmetry_equiv_pos_as_xyz 
 'x, y, z' 
 '-x+1/2, y+1/2, -z+1/2' 
 '-x, -y, -z' 
 'x-1/2, -y-1/2, z-1/2' 
 
_cell_length_a    18.0443 
_cell_length_b     9.3623 
_cell_length_c    22.0702 
_cell_angle_alpha  90.000 
_cell_angle_beta  107.361 
_cell_angle_gamma  90.000 
 
_shelx_F_squared_multiplier     1.000 
 
loop_ 
 _refln_index_h 
 _refln_index_k 
 _refln_index_l 
 _refln_F_squared_calc 
 _refln_F_squared_meas 
 _refln_F_squared_sigma 
 _refln_observed_status 
   2   0   0     1277.83     1116.95     21.68 o 
   4   0   0     8142.30     9342.19    114.97 o 
   6   0   0      200.87      295.57     11.52 o 
   8   0   0     6808.47     6161.18     75.06 o 
  10   0   0     2574.40     3139.16     46.05 o 
  12   0   0       24.27       48.89     12.71 o 
  14   0   0      904.07     1121.75     33.59 o 
  16   0   0      864.81      717.85     46.22 o 
  18   0   0     3331.23     3464.41    107.51 o 
  20   0   0     1901.96     2058.60    102.69 o 
   1   1   0     1512.70     1499.44     17.41 o 
   2   1   0     3446.95     3125.28     32.95 o 
   3   1   0      117.64      226.10      8.37 o 
   4   1   0     4633.07     4787.46     45.94 o 
   5   1   0    11094.94    11493.23     86.15 o 
   6   1   0     1436.46     1276.13     16.67 o 
   7   1   0     3119.91     3430.46     32.92 o 
   8   1   0     2623.83     2611.77     31.46 o 
   9   1   0     9892.35     8878.58     73.98 o 
  10   1   0     1838.51     1901.68     24.25 o 
  11   1   0     3116.42     3069.76     33.84 o 
  12   1   0     1348.68     1409.97     23.48 o 
  13   1   0      298.67      236.27     12.34 o 
  14   1   0      788.87      992.36     26.77 o 
  15   1   0     2012.89     2202.81     45.20 o 
  16   1   0      282.60      220.99     17.83 o 
  17   1   0      386.02      348.39     24.24 o 
  18   1   0      238.46      324.93     22.78 o 
  19   1   0      221.67      246.88     24.91 o 
  20   1   0       43.35       42.63     17.33 o 
   0   2   0    30220.74    33902.85    383.18 o 
   1   2   0     1076.40      984.35     14.40 o 
   2   2   0     4297.51     5167.00     51.19 o 
   3   2   0      533.15      538.14     11.58 o 
   4   2   0     1018.21     1491.64     18.61 o 
   5   2   0     1600.21     1863.38     20.90 o 
   6   2   0       57.12       39.86      5.13 o 
   7   2   0      216.72      373.27     11.11 o 
   8   2   0     1098.80     1036.41     16.98 o 
   9   2   0      259.65      285.20     12.02 o 
  10   2   0       14.12       25.89      6.18 o 
  11   2   0        8.52        7.44      6.32 o 
  12   2   0      396.60      585.42     19.40 o 
  13   2   0       43.73      137.50     13.15 o 
  14   2   0     2007.07     2299.54     48.21 o 
  15   2   0     1063.25      868.84     30.30 o 
  16   2   0       25.23        2.98     11.99 o 
  17   2   0       40.85       -0.17     13.34 o 
  18   2   0      714.44      970.55     43.13 o 
  19   2   0      415.92      300.23     30.94 o 
  20   2   0      471.39      517.28     31.47 o 
   1   3   0      675.09      760.78     12.62 o 
   2   3   0     9160.58     9237.34     69.62 o 
   3   3   0       15.59       12.81      3.93 o 
   4   3   0      944.29      857.67     13.46 o 
   5   3   0      164.31      158.05      7.11 o 
   6   3   0     3547.24     3554.74     34.23 o 
   7   3   0     2812.03     3157.88     35.14 o 
   8   3   0     2285.53     2480.81     30.65 o 
   9   3   0      551.61      324.16     13.24 o 
  10   3   0     3042.69     2460.39     37.79 o 
  11   3   0     1628.04     1904.88     33.49 o 
  12   3   0     2406.76     2473.26     40.31 o 
  13   3   0      639.76      515.81     20.88 o 
  14   3   0     4876.86     5068.94     73.63 o 
  15   3   0      309.33      394.42     23.11 o 
  16   3   0      144.56      127.62     20.53 o 
  17   3   0      430.33      387.37     27.02 o 
  18   3   0      163.54      157.23     21.34 o 
  19   3   0      426.29      420.24     32.51 o 
   0   4   0        8.51       53.07      8.91 o 
   1   4   0    14048.28    13824.16     91.65 o 
   2   4   0      677.57     1063.75     13.80 o 
   3   4   0       40.32       92.84      5.92 o 
   4   4   0      233.37      279.89      8.47 o 
   5   4   0     4916.86     4705.37     41.56 o 
   6   4   0     1360.35     1589.73     28.96 o 
   7   4   0     4041.47     3748.56     39.13 o 
   8   4   0      811.61      995.38     20.62 o 
   9   4   0      593.45      417.64     15.74 o 
  10   4   0      269.52      373.19     20.39 o 
  11   4   0      215.64      182.66     12.89 o 
  12   4   0     1589.97     1251.57     27.59 o 
  13   4   0      293.72      371.82     19.64 o 
  14   4   0     1072.92     1352.43     44.39 o 
  15   4   0      517.90      538.52     36.07 o 
  16   4   0      245.66      306.91     23.21 o 
  17   4   0      358.50      366.10     26.91 o 
  18   4   0      258.31      124.38     21.47 o 
  19   4   0      401.50      340.48     28.03 o 
   1   5   0      192.24      200.82      8.10 o 
   2   5   0     1274.20     1430.93     17.75 o 
   3   5   0       65.32       23.79      5.19 o 
   4   5   0      502.73      441.52     11.24 o 
   5   5   0       14.89       16.14      5.66 o 
   6   5   0      556.19      699.12     16.87 o 
   7   5   0     1102.96     1227.49     24.44 o 
   8   5   0     3559.96     3412.79     44.87 o 
   9   5   0     1746.76     2131.00     34.51 o 
  10   5   0     3275.91     2600.71     39.80 o 
  11   5   0       48.80       64.67     10.87 o 
  12   5   0        8.19       22.26     11.61 o 
  13   5   0        8.99       -5.25     11.20 o 
  14   5   0     2025.49     1637.68     38.42 o 
  15   5   0      117.81      107.12     15.95 o 
  16   5   0      186.04      204.59     19.17 o 
  17   5   0       56.42       34.26     15.41 o 
  18   5   0      101.09      122.31     19.41 o 
   0   6   0      370.98      202.83     14.24 o 
   1   6   0     7720.07     7568.65     71.54 o 
   2   6   0      670.56      882.64     15.44 o 
   3   6   0     1823.82     2193.22     27.60 o 
   4   6   0       49.92       62.58      7.89 o 
   5   6   0     2683.26     2151.72     32.48 o 
   6   6   0     1068.52     1369.08     32.93 o 
   7   6   0     3501.01     3588.12     47.73 o 
   8   6   0        0.14       -4.56      8.61 o 
   9   6   0      246.17      240.45     18.81 o 
  10   6   0       42.33       67.05     11.97 o 
  11   6   0      670.68      671.23     25.27 o 
  12   6   0      358.68      410.12     23.07 o 
  13   6   0      151.01      147.49     16.19 o 
  14   6   0      431.39      438.47     28.17 o 
  15   6   0      279.91      308.55     21.75 o 
  16   6   0      169.76      136.58     18.24 o 
  17   6   0      381.42      341.21     26.52 o 
   1   7   0      789.13     1033.98     20.79 o 
   2   7   0      200.84      305.16     13.26 o 
   3   7   0     1098.26      921.91     19.87 o 
   4   7   0      669.26      616.53     17.57 o 
   5   7   0     3078.99     3195.59     46.66 o 
   6   7   0      479.01      518.94     19.13 o 
   7   7   0      121.04      179.81     15.34 o 
   8   7   0      881.95     1014.30     27.02 o 
   9   7   0      928.48      969.31     27.97 o 
  10   7   0      861.65      786.57     27.52 o 
  11   7   0     1005.13     1024.70     31.55 o 
  12   7   0      111.43      174.30     17.80 o 
  13   7   0     1581.02     1587.38     40.17 o 
  14   7   0     1095.18     1137.64     42.77 o 
  15   7   0      151.28      134.14     22.67 o 
   0   8   0       92.18      140.42     17.61 o 
   1   8   0      177.23      199.93     20.42 o 
   2   8   0      567.07      498.01     27.00 o 
   3   8   0       17.06       65.64     10.85 o 
   4   8   0      114.20       45.16     10.70 o 
   5   8   0      253.24      205.90     14.86 o 
   6   8   0      798.16      936.86     27.97 o 
   7   8   0       14.89       65.59     13.06 o 
   8   8   0       10.24        9.04     11.60 o 
   9   8   0      170.49      143.16     23.46 o 
  10   8   0      247.41      331.99     22.68 o 
  11   8   0        0.84        1.49     13.90 o 
  12   8   0      151.36      117.09     18.37 o 
  13   8   0      107.17       65.43     17.49 o 
  14   8   0        9.77       -8.23     15.38 o 
   1   9   0      729.58      987.74     33.69 o 
   2   9   0       18.35       23.96     13.03 o 
   3   9   0      915.70      890.02     34.66 o 
   4   9   0     1012.18      927.37     33.58 o 
   5   9   0      897.44     1072.48     32.26 o 
   6   9   0      804.37      801.92     29.42 o 
   7   9   0      226.82      232.28     19.38 o 
   8   9   0       17.30       35.22     13.87 o 
   9   9   0      897.55      844.85     32.75 o 
  10   9   0       20.71       11.99     14.28 o 
  11   9   0      559.38      483.48     27.47 o 
  12   9   0      232.56      260.91     23.30 o 
   0  10   0     1748.75     1633.68     62.40 o 
   1  10   0        6.94       -7.46     15.77 o 
   2  10   0     1849.50     2243.57     84.85 o 
   3  10   0      633.08      734.55     39.66 o 
   4  10   0      190.82      123.31     26.55 o 
   5  10   0      138.92      102.71     19.18 o 
   6  10   0     1397.93     1334.70     47.58 o 
   7  10   0      168.03      162.88     21.71 o 
   8  10   0      511.37      422.77     31.53 o 
   9  10   0        0.96        5.67     17.03 o 
   1  11   0        3.50      -16.97     18.92 o 
   2  11   0       10.13       23.33     20.09 o 
   3  11   0       83.20       60.24     21.55 o 
 -19   0   1     1258.47     1368.98     73.77 o 
 -17   0   1      918.15      967.19     40.21 o 
 -15   0   1     1489.38     1514.87     44.07 o 
 -13   0   1     2091.62     2047.65     43.11 o 
 -11   0   1      152.12       55.11      9.73 o 
  -9   0   1      457.08      722.28     22.88 o 
  -7   0   1    12176.67     9602.70    115.89 o 
  -5   0   1     5382.90     7139.83     93.30 o 
  -3   0   1      142.63      456.85     14.11 o 
  -1   0   1      126.66       -1.95      0.97 o 
   3   0   1    19219.39    18344.83    234.55 o 
   5   0   1    11668.48    10421.62    118.68 o 
   7   0   1     6920.01     7081.23     82.46 o 
   9   0   1     5075.07     5634.38     76.69 o 
  11   0   1     1866.66     1529.77     32.94 o 
  13   0   1     5876.52     6634.48    106.17 o 
  15   0   1      182.29       82.16     20.56 o 
  17   0   1      811.79     1080.90     59.03 o 
  19   0   1       56.32       66.86     28.39 o 
 -20   1   1      782.76      816.87     34.58 o 
 -19   1   1      354.14      395.78     24.18 o 
 -18   1   1     1902.72     1992.45     41.83 o 
 -17   1   1       24.34       31.53     12.54 o 
 -16   1   1      124.00      104.15     13.81 o 
 -15   1   1      167.71      241.81     16.05 o 
 -14   1   1      237.84      238.05     16.79 o 
 -13   1   1      286.89      266.54     13.70 o 
 -12   1   1       37.57        4.57      6.94 o 
 -11   1   1       38.39       28.06      6.54 o 
 -10   1   1      305.34      423.65     11.29 o 
  -9   1   1       55.64       14.06      5.04 o 
  -8   1   1      894.21      652.58     14.27 o 
  -7   1   1     1445.58     1437.46     18.78 o 
  -6   1   1     8474.65    10076.33     78.21 o 
  -5   1   1     4890.75     4189.20     41.13 o 
  -4   1   1    55671.42    52646.34    423.46 o 
  -3   1   1     2533.27     2599.12     30.07 o 
  -2   1   1    16766.74    20433.17    194.17 o 
  -1   1   1     9022.74     9488.73    123.79 o 
   0   1   1    26188.47    23325.39    198.61 o 
   1   1   1     5299.62     5078.06     46.84 o 
   2   1   1     5045.44     6772.06     64.52 o 
   3   1   1      751.03      779.93     11.81 o 
   4   1   1     2277.49     3137.60     31.10 o 
   5   1   1       10.87       49.36      4.60 o 
   6   1   1      109.44      183.76      6.79 o 
   7   1   1       53.03       76.96      6.73 o 
   8   1   1        1.26        0.80      4.53 o 
   9   1   1     1063.74     1074.77     18.09 o 
  10   1   1     1874.29     1939.99     26.17 o 
  11   1   1       12.79        4.17      6.73 o 
  12   1   1     3844.70     4210.77     53.20 o 
  13   1   1      202.34      238.12     14.83 o 
  14   1   1      452.95      284.21     19.75 o 
  15   1   1     1419.22     1555.45     43.72 o 
  16   1   1      890.19     1264.83     39.54 o 
  17   1   1       36.32        4.46     13.92 o 
  18   1   1      634.06      455.64     29.53 o 
  19   1   1       27.34       56.65     17.72 o 
  20   1   1     2038.87     2523.47     64.84 o 
 -20   2   1       91.35      134.50     22.21 o 
 -19   2   1      345.82      334.66     27.16 o 
 -18   2   1      346.51      276.78     43.55 o 
 -17   2   1      261.31      318.66     21.11 o 
 -16   2   1      330.01      454.33     23.28 o 
 -15   2   1      839.80      716.56     31.63 o 
 -14   2   1      626.68      488.90     19.83 o 
 -13   2   1     1119.96     1201.33     25.35 o 
 -12   2   1      267.54      214.40     12.36 o 
 -11   2   1     1681.11     1232.15     21.94 o 
 -10   2   1      900.41      870.45     16.90 o 
  -9   2   1       41.34       95.71      7.32 o 
  -8   2   1     4437.33     3124.52     32.40 o 
  -7   2   1      492.61      206.95      8.16 o 
  -6   2   1       24.88       16.92      4.30 o 
  -5   2   1     6541.43     6385.88     53.23 o 
  -4   2   1     2220.26     2025.80     22.70 o 
  -3   2   1     4757.86     5354.88     54.03 o 
  -2   2   1      960.71      834.55     14.51 o 
  -1   2   1    12936.48    13222.01    121.83 o 
   0   2   1     3246.63     3090.61     30.27 o 
   1   2   1      598.92      272.78      7.14 o 
   2   2   1       36.55       61.59      5.20 o 
   3   2   1     7865.59     7283.40     63.90 o 
   4   2   1     3378.32     3458.21     34.24 o 
   5   2   1      617.61      688.43     11.87 o 
   6   2   1     7495.83     6604.74     54.17 o 
   7   2   1     2943.38     2913.19     31.31 o 
   8   2   1     1162.64     1323.52     20.05 o 
   9   2   1      254.85      198.62     10.01 o 
  10   2   1     2341.28     2374.41     31.38 o 
  11   2   1      414.18      316.12     14.25 o 
  12   2   1     1839.46     1733.91     34.73 o 
  13   2   1     2933.23     3147.54     44.94 o 
  14   2   1     3380.81     3265.70     51.97 o 
  15   2   1      149.85      238.85     18.77 o 
  16   2   1      186.51      188.93     20.82 o 
  17   2   1     1747.37     1927.65     52.73 o 
  18   2   1      218.11      201.31     23.38 o 
  19   2   1      106.84      102.45     21.64 o 
 -19   3   1       53.05       64.56     19.23 o 
 -18   3   1      390.97      379.14     27.62 o 
 -17   3   1     1826.14     1843.86     48.15 o 
 -16   3   1        0.51       -6.50     13.89 o 
 -15   3   1      751.06      756.52     30.94 o 
 -14   3   1      341.01      361.74     21.25 o 
 -13   3   1      220.27      221.39     17.32 o 
 -12   3   1       37.29       77.09     12.03 o 
 -11   3   1      201.81      121.48     11.36 o 
 -10   3   1       51.14      116.93     11.22 o 
  -9   3   1     1871.11     1832.70     29.87 o 
  -8   3   1     2151.55     1988.29     25.38 o 
  -7   3   1       53.83       53.00      6.03 o 
  -6   3   1     4796.32     5134.05     43.83 o 
  -5   3   1    13224.37    12977.37     95.58 o 
  -4   3   1      263.38      135.49      6.35 o 
  -3   3   1     2827.18     2600.85     25.69 o 
  -2   3   1      678.68      935.01     13.13 o 
  -1   3   1      189.66      146.49      7.17 o 
   0   3   1       10.89      164.60      6.60 o 
   1   3   1     3219.31     3083.49     28.03 o 
   2   3   1    11667.44    14550.44    101.39 o 
   3   3   1     8345.73     7462.34     53.73 o 
   4   3   1     1890.69     1208.62     16.04 o 
   5   3   1      903.15     1006.80     15.04 o 
   6   3   1    14542.87    17964.69    132.79 o 
   7   3   1       12.82       10.63      5.27 o 
   8   3   1      538.33      737.00     16.98 o 
   9   3   1      684.46      699.60     16.16 o 
  10   3   1      168.99      183.57     10.95 o 
  11   3   1      888.07      831.57     26.01 o 
  12   3   1      283.86      443.49     20.08 o 
  13   3   1      384.27      319.85     19.42 o 
  14   3   1     1237.90     1217.46     34.29 o 
  15   3   1     2110.80     2177.87     46.04 o 
  16   3   1       32.73       56.93     15.27 o 
  17   3   1      361.17      299.28     24.70 o 
  18   3   1      441.11      384.94     27.26 o 
  19   3   1      729.06      713.68     37.09 o 
 -19   4   1      383.82      361.53     25.89 o 
 -18   4   1        4.84      -18.13     13.72 o 
 -17   4   1        1.96       -3.93     15.26 o 
 -16   4   1      427.39      404.87     38.39 o 
 -15   4   1      973.74      822.42     28.70 o 
 -14   4   1     6171.25     5817.57     75.89 o 
 -13   4   1      519.96      645.49     28.58 o 
 -12   4   1      894.94      982.86     24.95 o 
 -11   4   1      902.03      756.64     23.68 o 
 -10   4   1      119.15      268.20     14.15 o 
  -9   4   1       25.56       75.16      9.49 o 
  -8   4   1     5304.17     4985.44     52.01 o 
  -7   4   1      329.88      294.72     11.43 o 
  -6   4   1     2676.15     3347.74     33.89 o 
  -5   4   1     1842.07     1991.79     22.63 o 
  -4   4   1     1152.53     1247.75     16.77 o 
  -3   4   1    11565.31    12370.39     82.37 o 
  -2   4   1     5008.47     5236.63     38.18 o 
  -1   4   1      224.03      153.34      7.47 o 
   0   4   1      234.54      274.66      8.78 o 
   1   4   1      505.96      356.22      8.62 o 
   2   4   1     2279.42     2647.92     24.77 o 
   3   4   1     1364.50     1009.35     14.35 o 
   4   4   1     1486.48     1305.69     17.55 o 
   5   4   1     3618.15     4716.24     43.12 o 
   6   4   1     7963.29     6939.13     58.73 o 
   7   4   1     8472.21     8549.04     70.25 o 
   8   4   1       14.13       32.07      7.36 o 
   9   4   1       88.32      133.71     13.21 o 
  10   4   1     1693.05     1709.01     29.56 o 
  11   4   1       29.70       44.46     10.39 o 
  12   4   1     1198.95      968.53     32.78 o 
  13   4   1      623.79      615.22     26.07 o 
  14   4   1     2663.65     2886.30     64.49 o 
  15   4   1     2075.45     1918.02     44.51 o 
  16   4   1      124.86      110.47     20.01 o 
  17   4   1     1306.96     1279.26     43.68 o 
  18   4   1       74.87       78.19     20.07 o 
 -18   5   1      101.46      107.63     19.15 o 
 -17   5   1     1230.72     1275.77     43.69 o 
 -16   5   1        5.91       10.46     13.48 o 
 -15   5   1      247.20      264.02     19.85 o 
 -14   5   1       37.99       24.51     11.90 o 
 -13   5   1      920.94     1081.67     34.79 o 
 -12   5   1     1490.23     1613.42     35.21 o 
 -11   5   1      246.80      199.03     14.64 o 
 -10   5   1      292.28      283.04     15.15 o 
  -9   5   1      258.06      304.81     16.99 o 
  -8   5   1       35.51       26.91      8.30 o 
  -7   5   1      381.78      351.95     14.70 o 
  -6   5   1        0.03        0.41      5.46 o 
  -5   5   1     7939.82     8428.95     65.49 o 
  -4   5   1     1490.39     1325.58     17.92 o 
  -3   5   1     7867.09     7309.76     53.31 o 
  -2   5   1      517.15      558.64     11.65 o 
  -1   5   1      115.40      180.93      7.26 o 
   0   5   1       13.03        8.98      4.34 o 
   1   5   1    13404.70    13211.12     84.59 o 
   2   5   1      908.39      656.48     12.36 o 
   3   5   1     9969.69     9198.46     66.03 o 
   4   5   1        9.29        5.47      4.90 o 
   5   5   1     1096.45     1369.50     20.54 o 
   6   5   1     3177.76     3974.12     54.36 o 
   7   5   1      372.63      366.29     14.94 o 
   8   5   1       20.62       66.76     11.24 o 
   9   5   1      224.33      281.26     16.70 o 
  10   5   1      836.78     1070.79     25.62 o 
  11   5   1      573.66      720.14     28.83 o 
  12   5   1     1985.22     2145.21     40.68 o 
  13   5   1      850.49      910.47     28.93 o 
  14   5   1       56.40       82.57     14.59 o 
  15   5   1      200.63      138.37     19.45 o 
  16   5   1        0.06       10.46     13.93 o 
  17   5   1       57.42       64.12     16.75 o 
  18   5   1       69.23       98.03     19.57 o 
 -17   6   1      128.16      121.50     19.45 o 
 -16   6   1      770.01      799.13     33.29 o 
 -15   6   1      303.83      273.27     21.44 o 
 -14   6   1     2321.45     2098.03     44.42 o 
 -13   6   1      319.65      232.94     18.15 o 
 -12   6   1     1287.81     1281.92     33.63 o 
 -11   6   1      210.91      190.88     15.57 o 
 -10   6   1     1473.84     1638.16     32.56 o 
  -9   6   1      948.87      780.99     23.15 o 
  -8   6   1     3693.91     3814.04     50.34 o 
  -7   6   1      404.88      382.39     16.51 o 
  -6   6   1     1778.66     1754.94     29.55 o 
  -5   6   1       12.13        2.94      6.54 o 
  -4   6   1      271.89      245.36     10.90 o 
  -3   6   1       21.90       31.22      5.89 o 
  -2   6   1      260.05      372.90     10.70 o 
  -1   6   1        3.67        5.39      4.88 o 
   0   6   1       19.71       12.03      5.07 o 
   1   6   1      164.02      170.31      8.32 o 
   2   6   1       22.63       15.55      5.82 o 
   3   6   1       30.59       72.06      7.27 o 
   4   6   1     3016.60     3187.29     37.53 o 
   5   6   1       64.35       75.81      9.30 o 
   6   6   1     4454.04     4203.78     52.21 o 
   7   6   1     6302.67     6991.49     76.92 o 
   8   6   1     3092.77     3185.04     45.14 o 
   9   6   1     1253.39     1155.21     27.33 o 
  10   6   1      291.57      387.62     19.10 o 
  11   6   1      186.89      219.90     16.69 o 
  12   6   1     1759.37     1283.47     33.73 o 
  13   6   1      844.37      738.94     27.91 o 
  14   6   1     1707.50     1801.51     50.77 o 
  15   6   1        5.35      -13.62     12.74 o 
  16   6   1      424.15      413.03     25.17 o 
 -16   7   1       55.28       66.06     18.22 o 
 -15   7   1        3.69       11.92     14.84 o 
 -14   7   1       42.90       79.29     16.12 o 
 -13   7   1      418.65      413.32     25.65 o 
 -12   7   1      125.80      139.24     16.35 o 
 -11   7   1      236.33      266.85     22.74 o 
 -10   7   1       49.75       56.97     12.04 o 
  -9   7   1       67.84       56.43     11.72 o 
  -8   7   1      516.49      627.82     21.53 o 
  -7   7   1     1526.06     1661.26     31.19 o 
  -6   7   1       12.56       -2.94      8.44 o 
  -5   7   1      548.48      679.30     19.23 o 
  -4   7   1      681.88      794.20     19.35 o 
  -3   7   1      869.34      694.59     18.59 o 
  -2   7   1       39.03       24.46      7.57 o 
  -1   7   1     1519.11     1852.84     27.40 o 
   0   7   1     2530.16     2926.65     35.78 o 
   1   7   1     1371.93     1287.04     23.97 o 
   2   7   1       11.78        8.74      7.28 o 
   3   7   1     3189.44     3146.76     37.53 o 
   4   7   1     2453.60     2703.53     37.84 o 
   5   7   1      701.03      825.13     25.58 o 
   6   7   1       24.51        8.61      8.96 o 
   7   7   1       33.53       14.70      9.11 o 
   8   7   1      137.22      182.21     17.30 o 
   9   7   1        3.54        0.43     10.89 o 
  10   7   1       68.15      105.24     15.08 o 
  11   7   1       87.23       94.79     15.30 o 
  12   7   1      417.82      485.43     32.06 o 
  13   7   1       93.11       21.72     15.05 o 
  14   7   1        1.39       22.93     15.42 o 
  15   7   1      184.68      156.08     20.57 o 
 -14   8   1      355.65      266.22     23.96 o 
 -13   8   1      766.49      704.62     32.25 o 
 -12   8   1        5.42       22.80     14.59 o 
 -11   8   1      887.32      959.57     38.31 o 
 -10   8   1      337.55      384.18     22.59 o 
  -9   8   1      840.47      768.56     28.43 o 
  -8   8   1     1311.68     1103.56     30.61 o 
  -7   8   1      994.59     1230.64     31.35 o 
  -6   8   1      136.32      154.85     14.40 o 
  -5   8   1       81.04       57.93     11.49 o 
  -4   8   1       31.63       48.96     12.53 o 
  -3   8   1     1269.59     1540.51     30.74 o 
  -2   8   1     2424.27     2785.07     42.94 o 
  -1   8   1       33.74       54.19     10.36 o 
   0   8   1      450.98      366.79     17.61 o 
   1   8   1      480.04      411.82     19.42 o 
   2   8   1      113.53      118.87     13.99 o 
   3   8   1      800.64      792.84     25.04 o 
   4   8   1        8.28        0.14      9.69 o 
   5   8   1      744.17      781.31     25.71 o 
   6   8   1      701.77      778.11     27.18 o 
   7   8   1      563.30      675.94     26.16 o 
   8   8   1      820.62      909.10     30.04 o 
   9   8   1      113.37      102.18     15.75 o 
  10   8   1      449.05      631.50     28.91 o 
  11   8   1      515.61      571.17     28.24 o 
  12   8   1       20.06       15.79     15.24 o 
  13   8   1      621.48      577.06     30.63 o 
 -12   9   1        1.33       -1.34     15.05 o 
 -11   9   1       16.33       40.39     15.54 o 
 -10   9   1       17.66       21.42     14.29 o 
  -9   9   1        5.63       -5.21     13.13 o 
  -8   9   1      111.65      124.79     17.88 o 
  -7   9   1       80.28      102.90     16.78 o 
  -6   9   1     1321.54     1399.46     38.31 o 
  -5   9   1      103.96       80.92     15.33 o 
  -4   9   1      685.52      769.82     44.42 o 
  -3   9   1        6.78        8.36     12.75 o 
  -2   9   1       10.34        8.59     13.19 o 
  -1   9   1      827.81     1042.05     32.45 o 
   0   9   1      129.45      158.11     16.92 o 
   1   9   1      231.24      205.80     18.97 o 
   2   9   1       21.07       10.05     12.91 o 
   3   9   1      562.04      593.49     27.74 o 
   4   9   1     2469.56     2688.16     51.35 o 
   5   9   1       28.28       23.25     12.77 o 
   6   9   1      603.63      576.32     36.33 o 
   7   9   1       13.79       25.90     13.43 o 
   8   9   1      117.27      136.91     17.93 o 
   9   9   1        5.90       -2.62     12.59 o 
  10   9   1       57.44       35.90     15.43 o 
  11   9   1        3.25       40.91     16.08 o 
  -9  10   1      849.47      981.43     43.10 o 
  -8  10   1       30.28       18.73     16.91 o 
  -7  10   1     2369.50     2494.96     67.28 o 
  -6  10   1        5.94        4.40     16.30 o 
  -5  10   1       23.67       62.90     18.13 o 
  -4  10   1      239.23      274.16     28.13 o 
  -3  10   1      669.59      716.12     40.95 o 
  -2  10   1      133.09      257.83     27.66 o 
  -1  10   1       19.28       40.96     16.08 o 
   0  10   1        0.38       12.23     16.13 o 
   1  10   1       29.35       -0.87     16.26 o 
   2  10   1        4.92       14.22     17.43 o 
   3  10   1      616.31      738.61     39.67 o 
   4  10   1      233.36      199.62     43.71 o 
   5  10   1     1249.14     1020.58     40.74 o 
   6  10   1       17.25       12.86     16.01 o 
   7  10   1     1426.48     1389.47     42.35 o 
   8  10   1       25.27       24.70     16.59 o 
  -3  11   1        0.38      -31.58     20.68 o 
  -2  11   1      532.17      466.68     41.97 o 
  -1  11   1      102.32       47.57     30.42 o 
   0  11   1      276.90      359.15     40.33 o 
   1  11   1       21.38       86.76     22.40 o 
   2  11   1      446.58      419.31     34.84 o 
 -20   0   2     1355.80     1522.07     66.37 o 
 -18   0   2     2042.60     1810.70     73.70 o 
 -16   0   2     2066.93     2388.97     57.14 o 
 -14   0   2      967.88     1262.22     36.10 o 
 -12   0   2      812.68      762.67     26.16 o 
 -10   0   2     1606.38     1160.60     26.48 o 
  -8   0   2    17492.40    20315.41    196.66 o 
  -6   0   2       44.76      304.74     13.32 o 
  -4   0   2     4896.18     6635.54     95.55 o 
  -2   0   2    57681.22    50805.65    811.33 o 
   0   0   2    54896.10    59801.12    879.12 o 
   2   0   2     3290.59     2526.20     35.86 o 
   4   0   2     1050.15      552.08     13.99 o 
   6   0   2     9556.17     7428.54     83.65 o 
   8   0   2      244.89      132.30      9.61 o 
  10   0   2      136.54      172.67     11.83 o 
  12   0   2      106.95      221.84     25.27 o 
  14   0   2     3028.56     3685.24     82.83 o 
  16   0   2      149.30       89.26     21.87 o 
  18   0   2      827.12     1166.60     79.20 o 
 -20   1   2       14.19       11.16     15.72 o 
 -19   1   2      502.74      515.46     25.67 o 
 -18   1   2       43.29        9.59     12.84 o 
 -17   1   2     1182.57     1397.98     36.64 o 
 -16   1   2       62.09       41.88     11.75 o 
 -15   1   2       76.77       72.48     12.11 o 
 -14   1   2      678.23      687.07     20.38 o 
 -13   1   2      525.98      484.40     21.80 o 
 -12   1   2       53.92       42.96      8.07 o 
 -11   1   2     1424.79     1243.65     27.24 o 
 -10   1   2       21.56        3.36      5.09 o 
  -9   1   2     4481.77     3385.11     33.84 o 
  -8   1   2     5218.15     6791.98     54.34 o 
  -7   1   2       42.14       27.30      4.77 o 
  -6   1   2    32276.73    32069.44    233.94 o 
  -5   1   2      270.81      862.29     16.22 o 
  -4   1   2    49432.89    52103.28    463.66 o 
  -3   1   2     5878.00     8575.21     93.47 o 
  -2   1   2     4054.47     4336.11     52.60 o 
  -1   1   2     6650.03     7808.28     78.90 o 
   0   1   2     9228.56     9000.04     88.90 o 
   1   1   2    11863.43    10886.18     95.58 o 
   2   1   2     7358.68     7197.56     68.21 o 
   3   1   2    10665.95     9602.62     78.80 o 
   4   1   2     2888.09     2818.09     25.79 o 
   5   1   2       77.00       83.48      4.95 o 
   6   1   2     2413.79     2175.37     22.20 o 
   7   1   2     1911.72     1818.96     22.05 o 
   8   1   2     3698.76     3036.48     32.24 o 
   9   1   2    18052.63    17571.17    127.61 o 
  10   1   2      232.20      278.32     10.16 o 
  11   1   2      706.08     1035.58     23.53 o 
  12   1   2      231.92      239.94     14.42 o 
  13   1   2     2108.86     1674.50     34.45 o 
  14   1   2      781.90      672.06     30.76 o 
  15   1   2      288.06      410.36     24.81 o 
  16   1   2       76.39       53.91     14.79 o 
  17   1   2       78.53       31.14     14.81 o 
  18   1   2      273.25      182.10     21.19 o 
  19   1   2       42.24       49.17     19.66 o 
 -20   2   2      378.94      424.20     28.65 o 
 -19   2   2       10.74       37.23     16.57 o 
 -18   2   2      561.11      490.85     29.37 o 
 -17   2   2      100.61       58.07     16.28 o 
 -16   2   2      463.30      642.72     29.51 o 
 -15   2   2      184.75      197.16     26.31 o 
 -14   2   2      940.75     1060.98     32.03 o 
 -13   2   2        7.62       15.53      9.66 o 
 -12   2   2      154.57      168.16     12.61 o 
 -11   2   2     4638.34     4278.15     53.01 o 
 -10   2   2     2099.41     1675.59     25.17 o 
  -9   2   2      323.09      365.83     12.13 o 
  -8   2   2     3099.27     3682.52     38.75 o 
  -7   2   2    11550.56    11025.55     83.98 o 
  -6   2   2     7506.42     6582.33     51.52 o 
  -5   2   2     3338.42     3729.97     34.59 o 
  -4   2   2     7911.87     7253.34     68.03 o 
  -3   2   2    27480.90    28816.88    260.52 o 
  -2   2   2    51791.29    48912.53    407.41 o 
  -1   2   2     2297.64     1826.63     21.29 o 
   0   2   2     2911.81     4409.11     39.36 o 
   1   2   2       62.92      137.58      5.53 o 
   2   2   2     2292.72     1056.96     15.05 o 
   3   2   2     3062.99     3498.09     31.52 o 
   4   2   2      423.65      124.31      5.91 o 
   5   2   2      864.45      503.33     10.13 o 
   6   2   2     2106.15      920.10     14.58 o 
   7   2   2      935.07      804.89     15.74 o 
   8   2   2       79.03      142.23     10.35 o 
   9   2   2      793.15      697.47     15.58 o 
  10   2   2     2824.68     3049.03     38.40 o 
  11   2   2     1118.70     1204.07     27.17 o 
  12   2   2      684.52      730.56     23.32 o 
  13   2   2      540.60      557.29     23.71 o 
  14   2   2     1602.59     1711.36     51.24 o 
  15   2   2     1174.49     1202.11     40.89 o 
  16   2   2       62.14       49.74     16.18 o 
  17   2   2        5.61       -3.96     15.33 o 
  18   2   2     1515.11     1636.99     50.22 o 
  19   2   2      421.43      458.37     50.70 o 
 -20   3   2      509.34      461.34     32.10 o 
 -19   3   2      285.45      272.03     26.23 o 
 -18   3   2      218.71      247.27     23.79 o 
 -17   3   2       49.23       37.10     18.15 o 
 -16   3   2     1919.33     1851.49     46.14 o 
 -15   3   2     2047.82     2178.99     48.15 o 
 -14   3   2     1470.13     1619.28     38.28 o 
 -13   3   2     1983.05     1744.01     36.15 o 
 -12   3   2     2479.60     2177.36     42.13 o 
 -11   3   2      549.99      612.45     20.26 o 
 -10   3   2     1162.71     1048.74     25.18 o 
  -9   3   2      748.73      576.15     14.65 o 
  -8   3   2      783.39      585.08     13.98 o 
  -7   3   2      117.23      265.69      9.74 o 
  -6   3   2     4845.01     3854.93     36.59 o 
  -5   3   2     4172.35     4200.92     41.90 o 
  -4   3   2     6478.44     7711.51     60.50 o 
  -3   3   2     4280.61     5095.99     40.53 o 
  -2   3   2     2282.08     2212.84     22.18 o 
  -1   3   2      123.75      283.25     10.02 o 
   0   3   2      649.11      676.44     11.51 o 
   1   3   2     1706.29     1070.00     14.29 o 
   2   3   2      583.21      470.05     14.83 o 
   3   3   2      871.88     1783.65     20.14 o 
   4   3   2     2478.39     2364.47     28.64 o 
   5   3   2     1530.59      975.39     14.87 o 
   6   3   2      193.91      137.33      7.49 o 
   7   3   2       32.74       15.62      6.42 o 
   8   3   2     7167.72     5773.10     53.21 o 
   9   3   2      602.47      425.52     13.97 o 
  10   3   2     2410.51     2478.34     36.23 o 
  11   3   2      558.60      530.97     18.80 o 
  12   3   2      955.15     1192.25     27.86 o 
  13   3   2     1425.58     1412.14     34.56 o 
  14   3   2     2122.11     1979.52     42.21 o 
  15   3   2      541.94      552.79     30.26 o 
  16   3   2      152.21      176.44     25.20 o 
  17   3   2     2865.02     2796.62     68.26 o 
  18   3   2      593.60      639.39     39.53 o 
  19   3   2       23.80       14.25     22.63 o 
 -19   4   2        3.45        7.10     15.59 o 
 -18   4   2      399.84      326.56     24.31 o 
 -17   4   2     3071.19     2928.94     56.47 o 
 -16   4   2       51.17       18.22     13.77 o 
 -15   4   2      777.53      732.12     28.36 o 
 -14   4   2      123.93      144.33     15.40 o 
 -13   4   2       47.10       27.38      9.99 o 
 -12   4   2      463.21      444.83     18.48 o 
 -11   4   2      102.55      176.28     13.64 o 
 -10   4   2     1124.92     1227.50     33.65 o 
  -9   4   2     1557.03     1446.97     27.55 o 
  -8   4   2      463.14      394.26     13.42 o 
  -7   4   2     1622.55     1728.19     23.43 o 
  -6   4   2     7081.58     7535.08     58.41 o 
  -5   4   2     5163.40     5469.86     43.94 o 
  -4   4   2     1529.69     1645.61     19.55 o 
  -3   4   2      950.04     1039.67     13.65 o 
  -2   4   2     1357.82     1036.34     13.73 o 
  -1   4   2    21124.88    19987.73    128.04 o 
   0   4   2      446.35     1092.47     14.62 o 
   1   4   2      275.39      510.88      9.75 o 
   2   4   2     4687.88     3090.91     27.76 o 
   3   4   2      742.67      746.39     13.27 o 
   4   4   2     1603.21     2642.21     27.62 o 
   5   4   2      878.34      770.73     14.26 o 
   6   4   2        1.95       99.95      7.24 o 
   7   4   2     1773.75     1995.18     26.84 o 
   8   4   2      368.90      321.40     12.73 o 
   9   4   2      474.65      360.18     16.36 o 
  10   4   2        0.37        5.61      8.36 o 
  11   4   2       57.26       61.23     10.83 o 
  12   4   2     2220.77     2044.38     53.26 o 
  13   4   2     1536.78     1488.40     37.47 o 
  14   4   2     2418.68     2429.75     48.96 o 
  15   4   2      976.21      974.08     33.85 o 
  16   4   2       31.93        1.00     13.92 o 
  17   4   2       89.41       94.72     19.56 o 
  18   4   2       64.15       80.07     20.46 o 
 -18   5   2       29.57       45.85     18.09 o 
 -17   5   2      574.06      619.83     31.02 o 
 -16   5   2     2444.64     2415.39     62.90 o 
 -15   5   2      172.88      133.91     17.13 o 
 -14   5   2      759.57     1034.37     41.83 o 
 -13   5   2      154.25      157.17     16.75 o 
 -12   5   2      960.76      890.45     26.46 o 
 -11   5   2       10.42        2.24      9.65 o 
 -10   5   2     1294.31     1357.33     29.55 o 
  -9   5   2      334.31      270.25     14.48 o 
  -8   5   2      232.67      231.40     13.33 o 
  -7   5   2       54.42       31.36      7.28 o 
  -6   5   2       76.47       12.21      5.69 o 
  -5   5   2      581.00      597.55     13.53 o 
  -4   5   2      963.63     1207.79     16.74 o 
  -3   5   2      180.82      116.37      6.51 o 
  -2   5   2      320.68      406.15     13.13 o 
  -1   5   2        1.58        0.98      4.17 o 
   0   5   2     2291.12     2476.33     24.12 o 
   1   5   2      305.94      218.25      8.00 o 
   2   5   2     1471.74     1049.94     15.15 o 
   3   5   2      777.53      605.95     15.21 o 
   4   5   2     1489.74     1641.95     22.92 o 
   5   5   2      531.61      372.93     15.04 o 
   6   5   2     4981.10     4878.33     53.19 o 
   7   5   2      201.43      332.72     14.16 o 
   8   5   2     9215.47     9313.02     88.61 o 
   9   5   2      783.87      909.80     22.27 o 
  10   5   2      978.57     1007.36     24.84 o 
  11   5   2      135.47      121.02     13.37 o 
  12   5   2      178.43      258.23     17.33 o 
  13   5   2      272.07      393.83     20.56 o 
  14   5   2     1137.99     1099.34     34.21 o 
  15   5   2      220.42      226.92     20.25 o 
  16   5   2        2.87       -0.82     13.40 o 
  17   5   2       57.19       30.14     17.04 o 
 -17   6   2      278.30      206.85     23.54 o 
 -16   6   2      115.67      180.24     23.53 o 
 -15   6   2        2.52        0.18     13.28 o 
 -14   6   2       14.93       25.11     13.34 o 
 -13   6   2       89.92       81.10     14.03 o 
 -12   6   2       22.61       24.48     11.73 o 
 -11   6   2      368.57      269.03     18.27 o 
 -10   6   2      354.33      301.15     16.73 o 
  -9   6   2     1266.73     1255.44     27.97 o 
  -8   6   2      105.38       77.45     12.03 o 
  -7   6   2      592.79      511.50     18.41 o 
  -6   6   2       67.64       70.79      8.98 o 
  -5   6   2     2558.42     2668.30     32.57 o 
  -4   6   2     1760.43     1573.81     29.29 o 
  -3   6   2     4302.98     4464.11     39.43 o 
  -2   6   2      591.75      751.02     14.75 o 
  -1   6   2    10573.21    10214.57     70.15 o 
   0   6   2      818.17      680.55     13.33 o 
   1   6   2       40.34       37.76      6.40 o 
   2   6   2      215.60      290.72     10.68 o 
   3   6   2     2089.12     1754.50     35.66 o 
   4   6   2       17.76      112.69      9.82 o 
   5   6   2      716.73      709.68     19.51 o 
   6   6   2       12.12       23.67      8.33 o 
   7   6   2     1742.89     1933.00     31.94 o 
   8   6   2      428.69      314.12     17.32 o 
   9   6   2       36.81       23.04      9.92 o 
  10   6   2        6.89        7.63     10.53 o 
  11   6   2      187.73      138.61     15.08 o 
  12   6   2       64.42      141.58     16.06 o 
  13   6   2       50.60       55.31     13.88 o 
  14   6   2       94.39       76.94     16.26 o 
  15   6   2      458.28      469.49     26.82 o 
  16   6   2        0.94        8.04     15.48 o 
 -16   7   2      633.10      551.54     30.10 o 
 -15   7   2      389.36      379.04     25.79 o 
 -14   7   2     1539.97     1691.26     44.00 o 
 -13   7   2      838.34      735.51     29.34 o 
 -12   7   2      893.75      793.18     29.16 o 
 -11   7   2     1759.33     1658.95     51.22 o 
 -10   7   2      692.48      682.61     24.91 o 
  -9   7   2      268.34      264.01     16.64 o 
  -8   7   2        3.15       -3.33      9.37 o 
  -7   7   2     3255.46     2918.76     43.80 o 
  -6   7   2      278.97      393.47     17.90 o 
  -5   7   2     1273.10     1649.78     28.87 o 
  -4   7   2       60.68       10.71      8.09 o 
  -3   7   2     1764.24     1594.51     25.29 o 
  -2   7   2      237.88      203.56     11.54 o 
  -1   7   2        0.85       -3.17      7.21 o 
   0   7   2     1457.97     1649.42     27.35 o 
   1   7   2      706.45      722.32     18.20 o 
   2   7   2      352.14      341.15     13.90 o 
   3   7   2      648.74      718.86     19.22 o 
   4   7   2     2340.31     2546.89     35.38 o 
   5   7   2      706.42      715.62     20.88 o 
   6   7   2      768.09      759.26     23.35 o 
   7   7   2      295.14      252.55     16.58 o 
   8   7   2      914.97      780.79     26.84 o 
   9   7   2     1112.33     1212.75     34.28 o 
  10   7   2      339.32      326.27     22.37 o 
  11   7   2      395.50      325.40     22.02 o 
  12   7   2      632.76      691.73     29.95 o 
  13   7   2       78.35       50.36     16.10 o 
  14   7   2      496.06      430.75     37.67 o 
  15   7   2       75.50       44.46     16.88 o 
 -14   8   2       11.88        6.31     16.49 o 
 -13   8   2       11.63        9.45     16.23 o 
 -12   8   2        2.53       -1.81     13.40 o 
 -11   8   2       87.88       81.32     14.70 o 
 -10   8   2      216.80      180.03     17.12 o 
  -9   8   2      525.84      495.93     23.14 o 
  -8   8   2      468.48      434.79     21.44 o 
  -7   8   2      732.66      569.62     28.01 o 
  -6   8   2      369.34      449.15     20.74 o 
  -5   8   2     1508.89     1617.82     33.25 o 
  -4   8   2     2296.17     2183.91     36.24 o 
  -3   8   2        8.91       34.29     10.55 o 
  -2   8   2       18.39       45.67     11.44 o 
  -1   8   2       27.70        8.72      9.97 o 
   0   8   2      219.76      305.41     17.71 o 
   1   8   2     1114.19     1316.50     30.50 o 
   2   8   2      340.05      301.04     19.80 o 
   3   8   2      839.39      767.42     24.84 o 
   4   8   2      179.22      154.19     14.85 o 
   5   8   2       81.04      203.70     16.67 o 
   6   8   2      698.44      677.84     26.49 o 
   7   8   2       25.50       45.16     13.07 o 
   8   8   2       48.48       37.22     13.11 o 
   9   8   2       64.95       93.39     16.06 o 
  10   8   2       13.86      -11.49     12.68 o 
  11   8   2        2.24       10.38     14.25 o 
  12   8   2      614.26      730.10     32.53 o 
  13   8   2      163.32      145.21     19.98 o 
 -12   9   2      188.95      183.59     27.60 o 
 -11   9   2     1417.21     1353.00     45.00 o 
 -10   9   2       50.93       47.36     16.44 o 
  -9   9   2      520.91      584.57     31.11 o 
  -8   9   2       69.31      105.21     18.27 o 
  -7   9   2      137.35      142.51     19.15 o 
  -6   9   2     1290.60     1100.25     40.82 o 
  -5   9   2      681.33      591.46     27.01 o 
  -4   9   2      118.98      153.07     17.78 o 
  -3   9   2       27.12        9.22     13.21 o 
  -2   9   2     1121.04     1406.25     42.78 o 
  -1   9   2     1442.13     1603.70     38.90 o 
   0   9   2      160.23      113.99     15.23 o 
   1   9   2     1346.80     1396.63     38.81 o 
   2   9   2      633.35      658.85     42.74 o 
   3   9   2     1315.33     1342.22     39.02 o 
   4   9   2      108.80      128.99     15.95 o 
   5   9   2     1823.35     1726.56     39.54 o 
   6   9   2      267.26      336.50     21.63 o 
   7   9   2      602.31      633.70     27.72 o 
   8   9   2       98.89       59.14     20.89 o 
   9   9   2      941.58     1064.14     42.98 o 
  10   9   2        4.70      -17.69     13.72 o 
  11   9   2      385.57      380.37     28.70 o 
  -9  10   2       98.88       87.67     22.61 o 
  -8  10   2      412.17      418.74     32.28 o 
  -7  10   2        1.70        5.13     18.27 o 
  -6  10   2      288.95      259.15     42.92 o 
  -5  10   2       74.32       56.91     23.15 o 
  -4  10   2      263.06      281.68     33.97 o 
  -3  10   2      138.87      185.34     29.62 o 
  -2  10   2     1882.48     1978.35     54.19 o 
  -1  10   2      114.74      103.57     21.01 o 
   0  10   2     1748.03     1845.00     55.19 o 
   1  10   2        8.29       37.05     19.08 o 
   2  10   2     1133.73     1437.50     45.38 o 
   3  10   2       28.32       36.91     22.12 o 
   4  10   2      933.45      832.52     37.67 o 
   5  10   2       12.73       -2.44     14.42 o 
   6  10   2      213.68      245.16     22.78 o 
   7  10   2       48.84       16.62     14.94 o 
   8  10   2      116.16      146.74     19.46 o 
  -3  11   2      401.94      413.52     62.06 o 
  -2  11   2       18.05       23.27     28.84 o 
  -1  11   2       70.64       27.85     24.12 o 
   0  11   2        4.21       19.00     22.10 o 
   1  11   2      235.87      201.41     32.97 o 
   2  11   2       24.09       13.14     22.61 o 
 -21   0   3      486.64      562.36     43.06 o 
 -19   0   3      633.12      652.12     93.03 o 
 -17   0   3       45.15       80.70     18.91 o 
 -15   0   3     3234.99     3073.70     65.84 o 
 -13   0   3     2476.10     2489.49     49.08 o 
 -11   0   3     1481.79     2025.87     36.13 o 
  -9   0   3     4473.99     4909.75     64.60 o 
  -7   0   3      498.53      289.99     12.59 o 
  -5   0   3      605.76     1075.35     25.03 o 
  -3   0   3    34521.84    32996.07    533.94 o 
  -1   0   3     7856.48     7338.99     97.47 o 
   1   0   3      326.62      277.49     30.87 o 
   3   0   3    33579.85    32688.39    375.42 o 
   5   0   3    10452.02    10984.70    115.56 o 
   7   0   3       88.96       65.77      7.10 o 
   9   0   3    17177.19    18110.73    170.51 o 
  11   0   3    19104.30    17596.29    233.95 o 
  13   0   3      441.74      320.54     23.96 o 
  15   0   3     1998.99     1698.97     78.15 o 
  17   0   3       22.56       31.07     21.71 o 
  19   0   3       27.99       13.53     23.94 o 
 -20   1   3      356.65      285.45     27.69 o 
 -19   1   3      630.95      488.16     27.55 o 
 -18   1   3      548.25      562.49     28.23 o 
 -17   1   3        5.02        4.65     10.89 o 
 -16   1   3      213.26      362.66     19.74 o 
 -15   1   3        3.35        3.73      9.28 o 
 -14   1   3       20.20        2.66      8.67 o 
 -13   1   3        0.14        7.05      7.85 o 
 -12   1   3     2597.07     2891.36     38.20 o 
 -11   1   3      408.40      492.35     14.52 o 
 -10   1   3      641.82      859.04     16.29 o 
  -9   1   3     1239.05     1250.76     18.53 o 
  -8   1   3    23912.34    24968.65    175.27 o 
  -7   1   3     1233.39     1322.27     18.48 o 
  -6   1   3    20289.41    21683.19    155.51 o 
  -5   1   3     7107.56     6924.24     68.83 o 
  -4   1   3    54963.73    53705.97    503.21 o 
  -3   1   3     3718.98     3530.76     48.43 o 
  -2   1   3     1489.57     1287.35     17.72 o 
  -1   1   3      876.37      757.87     12.92 o 
   0   1   3    22461.17    20832.61    187.58 o 
   1   1   3     1111.86      965.06     13.80 o 
   2   1   3     6608.38     7356.34     66.32 o 
   3   1   3     1320.00     1591.09     17.60 o 
   4   1   3     1670.75     1001.23     12.61 o 
   5   1   3       13.85        7.14      3.38 o 
   6   1   3        9.50      231.93      7.05 o 
   7   1   3       67.85       90.16      5.79 o 
   8   1   3      546.32      184.60      7.39 o 
   9   1   3        3.63       -2.31      4.48 o 
  10   1   3      441.13      265.71     10.82 o 
  11   1   3      298.19      423.44     15.97 o 
  12   1   3     2415.72     2718.33     42.55 o 
  13   1   3      763.97      911.81     30.40 o 
  14   1   3      362.51      345.52     23.95 o 
  15   1   3     1965.45     1775.22     43.79 o 
  16   1   3      758.88      774.08     33.25 o 
  17   1   3       41.50       24.89     14.95 o 
  18   1   3     1184.28     1212.28     69.26 o 
  19   1   3       47.85       50.26     19.44 o 
 -20   2   3      344.87      315.33     25.96 o 
 -19   2   3     1067.43      968.77     39.74 o 
 -18   2   3      472.50      556.51     30.78 o 
 -17   2   3     1025.70      991.87     36.52 o 
 -16   2   3      501.58      298.79     24.99 o 
 -15   2   3     1329.99     1344.62     37.89 o 
 -14   2   3        6.14       -1.08     10.03 o 
 -13   2   3     2354.65     2487.26     42.92 o 
 -12   2   3      365.52      502.85     25.78 o 
 -11   2   3      404.49      417.16     18.63 o 
 -10   2   3     3221.75     3008.06     35.58 o 
  -9   2   3     1635.16     2240.84     29.87 o 
  -8   2   3    12287.30    14333.98    106.34 o 
  -7   2   3     5024.02     5948.08     50.22 o 
  -6   2   3     4748.48     5070.20     43.25 o 
  -5   2   3     1502.02     1440.29     17.50 o 
  -4   2   3     7978.63     7417.08     81.19 o 
  -3   2   3    21836.22    21408.08    237.29 o 
  -2   2   3    49024.64    51743.85    434.22 o 
  -1   2   3     4790.74     4640.28     47.74 o 
   0   2   3      959.33     1009.98     14.94 o 
   1   2   3      863.42      888.86     12.92 o 
   2   2   3      702.57      656.55     11.66 o 
   3   2   3     3574.41     2671.02     26.45 o 
   4   2   3       32.29       60.13      4.62 o 
   5   2   3     1563.99     1683.72     19.00 o 
   6   2   3    11099.85    10882.50     84.91 o 
   7   2   3      305.72      163.48      7.91 o 
   8   2   3       61.20      118.43      7.77 o 
   9   2   3     1833.97     1792.00     24.92 o 
  10   2   3     1767.60     1783.62     27.59 o 
  11   2   3     3909.16     3570.38     48.11 o 
  12   2   3     2407.64     2274.62     39.47 o 
  13   2   3      838.07      836.15     38.56 o 
  14   2   3      153.64      248.38     23.42 o 
  15   2   3     1056.88     1005.98     53.18 o 
  16   2   3       64.27      124.51     20.36 o 
  17   2   3      136.66      136.50     20.82 o 
  18   2   3       72.11       71.90     19.17 o 
  19   2   3       25.71       17.11     17.21 o 
 -20   3   3      499.42      474.85     29.52 o 
 -19   3   3       52.98        8.38     14.98 o 
 -18   3   3      223.55      262.40     28.63 o 
 -17   3   3      816.37      810.08     34.36 o 
 -16   3   3     1329.08     1257.37     39.42 o 
 -15   3   3      783.21      834.73     31.94 o 
 -14   3   3      182.16      287.69     17.05 o 
 -13   3   3     3633.16     3683.86     52.11 o 
 -12   3   3       16.13       12.16      8.66 o 
 -11   3   3     4750.78     4954.23     59.72 o 
 -10   3   3      473.65      384.18     15.11 o 
  -9   3   3     9956.02    10061.77     83.34 o 
  -8   3   3      468.84      648.94     15.80 o 
  -7   3   3     2805.52     2715.87     28.86 o 
  -6   3   3     4581.97     4690.17     39.29 o 
  -5   3   3     5457.48     5959.44     48.16 o 
  -4   3   3       18.59       15.46      3.92 o 
  -3   3   3    19332.67    19721.75    135.20 o 
  -2   3   3    11322.61    12306.70     91.26 o 
  -1   3   3      453.46      444.57      9.40 o 
   0   3   3     1229.76      691.03     11.52 o 
   1   3   3     3733.49     3281.05     30.72 o 
   2   3   3      741.70      444.84      9.59 o 
   3   3   3     1385.06     1483.84     18.56 o 
   4   3   3      114.48        7.75      4.16 o 
   5   3   3     5599.73     5500.58     49.35 o 
   6   3   3     4925.54     4296.61     41.96 o 
   7   3   3      984.51     1127.85     19.26 o 
   8   3   3        7.99       32.99      6.60 o 
   9   3   3      955.84     1064.76     21.16 o 
  10   3   3     1186.92     1166.44     27.03 o 
  11   3   3      322.49      257.02     15.83 o 
  12   3   3        6.60       15.48     10.88 o 
  13   3   3      694.22      942.28     34.43 o 
  14   3   3      996.56     1032.36     37.31 o 
  15   3   3     3811.45     3729.01     77.91 o 
  16   3   3      127.58      114.44     21.15 o 
  17   3   3      313.17      330.94     29.59 o 
  18   3   3      245.54      304.93     31.09 o 
 -19   4   3        2.87       -0.04     15.18 o 
 -18   4   3      382.56      421.83     26.58 o 
 -17   4   3       56.97       36.12     14.49 o 
 -16   4   3     1654.72     1498.96     39.37 o 
 -15   4   3       85.93       76.91     14.67 o 
 -14   4   3     1465.42     1337.15     37.11 o 
 -13   4   3     2317.88     2439.92     41.53 o 
 -12   4   3      689.03      876.25     31.22 o 
 -11   4   3     1788.24     1767.48     33.24 o 
 -10   4   3      718.88      549.74     19.00 o 
  -9   4   3        5.20       16.82      7.77 o 
  -8   4   3     1563.64     1484.83     23.69 o 
  -7   4   3       25.58      106.85      7.27 o 
  -6   4   3       22.96       39.34      5.92 o 
  -5   4   3      225.64      348.37     10.68 o 
  -4   4   3      183.05      113.99      5.99 o 
  -3   4   3      345.56      366.97      8.98 o 
  -2   4   3      251.95      245.75      7.19 o 
  -1   4   3      131.32      189.59      7.00 o 
   0   4   3      872.19      844.20     12.86 o 
   1   4   3        0.58        4.06      3.92 o 
   2   4   3      884.76     1008.38     14.43 o 
   3   4   3     1492.15     2316.31     25.57 o 
   4   4   3     3904.00     3267.36     32.72 o 
   5   4   3     3789.11     4565.08     40.99 o 
   6   4   3    10634.85    11599.75     90.62 o 
   7   4   3     1237.32     1088.14     20.52 o 
   8   4   3       42.35       88.07      9.26 o 
   9   4   3        2.90       10.26      7.67 o 
  10   4   3     3830.87     3493.32     45.55 o 
  11   4   3        8.69       -1.07      9.09 o 
  12   4   3      763.70      880.63     29.56 o 
  13   4   3       33.19       54.67     12.90 o 
  14   4   3      207.20      230.90     19.23 o 
  15   4   3      401.24      541.01     27.38 o 
  16   4   3     2423.21     2198.74     49.83 o 
  17   4   3       57.99       43.24     19.94 o 
  18   4   3       16.34       22.08     20.05 o 
 -18   5   3      229.11      271.35     23.84 o 
 -17   5   3      963.40      927.81     35.10 o 
 -16   5   3       94.39       93.71     16.97 o 
 -15   5   3       16.69       34.26     14.62 o 
 -14   5   3        7.91       13.01     12.36 o 
 -13   5   3        7.23        0.30     11.04 o 
 -12   5   3       23.55       28.44     11.17 o 
 -11   5   3       36.47       60.92     11.42 o 
 -10   5   3     1660.40     1663.66     32.26 o 
  -9   5   3      730.48      858.25     24.50 o 
  -8   5   3      821.22      963.13     22.55 o 
  -7   5   3     3320.33     3341.74     38.40 o 
  -6   5   3       73.03       81.29      7.60 o 
  -5   5   3     5360.24     4952.67     42.10 o 
  -4   5   3      930.58     1067.87     15.19 o 
  -3   5   3     1311.36     1141.71     18.08 o 
  -2   5   3      233.77      195.18      7.49 o 
  -1   5   3      306.01      324.90     11.08 o 
   0   5   3       12.96       27.06      5.16 o 
   1   5   3    20051.07    19457.91    125.56 o 
   2   5   3       36.83       13.78      5.10 o 
   3   5   3     8910.94    10704.76     82.02 o 
   4   5   3     2317.85     2160.90     29.14 o 
   5   5   3      794.95      702.50     17.78 o 
   6   5   3     1190.22     1194.56     22.84 o 
   7   5   3      889.71      972.79     21.71 o 
   8   5   3      137.07       91.78      9.94 o 
   9   5   3      373.50      315.48     14.67 o 
  10   5   3       10.73        4.39      8.96 o 
  11   5   3      168.42      237.02     18.41 o 
  12   5   3       23.97       65.85     14.61 o 
  13   5   3      329.93      244.13     19.09 o 
  14   5   3       66.47       58.20     14.48 o 
  15   5   3      770.82      979.81     37.53 o 
  16   5   3        1.18      -13.77     13.48 o 
  17   5   3       80.92       51.36     18.38 o 
 -17   6   3      240.28      208.05     23.10 o 
 -16   6   3      803.36      787.80     34.81 o 
 -15   6   3      123.08      175.14     20.29 o 
 -14   6   3     1844.51     1598.50     56.14 o 
 -13   6   3       25.10        7.71     12.93 o 
 -12   6   3      329.01      440.32     22.13 o 
 -11   6   3      138.06      152.50     14.13 o 
 -10   6   3      192.10      141.35     16.31 o 
  -9   6   3     1856.28     1747.87     32.60 o 
  -8   6   3      773.47      673.35     21.03 o 
  -7   6   3      234.11      385.31     15.26 o 
  -6   6   3      380.64      471.79     21.91 o 
  -5   6   3     1147.98     1009.51     18.62 o 
  -4   6   3     1018.55     1321.82     18.76 o 
  -3   6   3      107.35      185.37      8.52 o 
  -2   6   3      174.71      117.52      7.18 o 
  -1   6   3     1630.34     1768.07     21.11 o 
   0   6   3       26.64       37.14      6.46 o 
   1   6   3        4.69       -0.47      5.67 o 
   2   6   3      987.59     1082.83     21.05 o 
   3   6   3      280.46      280.27     12.36 o 
   4   6   3     7951.95     7731.10     71.33 o 
   5   6   3     1946.40     1684.60     28.67 o 
   6   6   3      702.01      815.51     22.43 o 
   7   6   3      360.83      379.11     16.21 o 
   8   6   3      865.26      917.69     23.52 o 
   9   6   3      666.61      485.33     22.34 o 
  10   6   3      714.35      646.51     25.62 o 
  11   6   3       16.41       14.76     12.24 o 
  12   6   3      850.96      922.88     35.73 o 
  13   6   3       13.43       -1.94     12.94 o 
  14   6   3      323.89      262.99     21.71 o 
  15   6   3       97.52       91.81     18.97 o 
  16   6   3       16.90       34.11     17.88 o 
 -16   7   3        6.84       -0.14     15.97 o 
 -15   7   3       28.31       25.07     15.66 o 
 -14   7   3       41.77       58.39     15.80 o 
 -13   7   3      159.48      117.84     16.80 o 
 -12   7   3      189.63      226.77     19.25 o 
 -11   7   3       40.23       36.34     13.42 o 
 -10   7   3      301.26      368.82     20.52 o 
  -9   7   3      675.26      728.92     23.94 o 
  -8   7   3       22.47       24.50     10.31 o 
  -7   7   3     1102.51     1193.44     27.82 o 
  -6   7   3       59.02       55.98     11.10 o 
  -5   7   3     2384.78     2157.64     33.35 o 
  -4   7   3        4.88       23.77      7.96 o 
  -3   7   3     1091.42     1109.94     20.76 o 
  -2   7   3      509.69      481.11     15.69 o 
  -1   7   3       17.62       23.53      8.03 o 
   0   7   3       11.06       20.31      8.24 o 
   1   7   3     2877.90     2525.97     35.80 o 
   2   7   3      837.01      864.70     22.17 o 
   3   7   3      307.99      502.16     19.01 o 
   4   7   3      111.30       76.62     11.63 o 
   5   7   3      212.59      200.70     13.50 o 
   6   7   3      296.23      207.63     14.03 o 
   7   7   3      190.64      218.37     15.68 o 
   8   7   3      484.59      382.15     21.67 o 
   9   7   3       10.33       32.26     12.61 o 
  10   7   3     1150.29     1121.96     34.24 o 
  11   7   3        5.29       17.60     13.11 o 
  12   7   3      258.09      138.25     19.82 o 
  13   7   3      216.39      112.16     17.78 o 
  14   7   3      214.61      253.70     22.90 o 
  15   7   3      600.74      564.04     30.68 o 
 -14   8   3      477.80      413.75     28.34 o 
 -13   8   3      493.99      545.81     28.56 o 
 -12   8   3      109.22      158.01     18.88 o 
 -11   8   3     2399.68     2479.16     48.39 o 
 -10   8   3     1176.41     1314.17     35.35 o 
  -9   8   3     2133.81     2144.78     41.66 o 
  -8   8   3       19.28       18.86     11.97 o 
  -7   8   3      555.67      538.78     33.85 o 
  -6   8   3       83.45      136.75     16.98 o 
  -5   8   3       36.28       98.78     12.60 o 
  -4   8   3       59.42       25.05     10.97 o 
  -3   8   3      367.94      399.09     19.29 o 
  -2   8   3      650.03      624.09     23.44 o 
  -1   8   3       28.85       26.50     11.20 o 
   0   8   3      692.75      603.87     22.33 o 
   1   8   3      341.59      433.38     19.48 o 
   2   8   3        5.07       13.53     10.28 o 
   3   8   3       12.61       26.94     11.52 o 
   4   8   3        9.21       38.57     10.92 o 
   5   8   3     3661.89     3775.40     51.72 o 
   6   8   3      538.52      479.28     23.07 o 
   7   8   3      203.05      269.83     19.23 o 
   8   8   3      740.61      853.36     29.97 o 
   9   8   3       23.38        9.33     13.25 o 
  10   8   3      150.31       76.45     15.98 o 
  11   8   3      522.37      449.27     26.64 o 
  12   8   3      207.74      138.67     19.43 o 
  13   8   3       54.87       50.69     16.97 o 
 -12   9   3        5.62       37.43     20.15 o 
 -11   9   3       38.69       37.53     19.86 o 
 -10   9   3      671.74      708.53     38.44 o 
  -9   9   3      722.22      621.53     33.73 o 
  -8   9   3     1426.19     1524.99     48.36 o 
  -7   9   3      270.96      232.10     28.83 o 
  -6   9   3      303.56      333.40     24.66 o 
  -5   9   3      109.79      152.61     21.16 o 
  -4   9   3      802.85      721.20     37.98 o 
  -3   9   3        3.94        8.24     13.77 o 
  -2   9   3     1694.16     1944.58     47.66 o 
  -1   9   3      985.04      979.77     37.33 o 
   0   9   3     1136.20     1082.12     50.87 o 
   1   9   3      413.02      314.39     22.20 o 
   2   9   3      939.22     1007.36     34.37 o 
   3   9   3      246.87      266.16     21.41 o 
   4   9   3        7.99       -8.34     11.73 o 
   5   9   3       40.20       33.61     13.27 o 
   6   9   3      517.07      429.04     23.93 o 
   7   9   3      534.23      623.24     29.48 o 
   8   9   3       31.16       53.51     15.25 o 
   9   9   3       12.83       -9.97     12.97 o 
  10   9   3       44.83       32.60     15.33 o 
  11   9   3      213.31      228.63     22.09 o 
  -9  10   3      165.08      116.42     23.59 o 
  -8  10   3       78.50       32.82     21.22 o 
  -7  10   3        1.18       27.83     24.55 o 
  -6  10   3      839.40      932.43     53.15 o 
  -5  10   3        4.11       20.45     22.88 o 
  -4  10   3        0.13       -5.75     20.29 o 
  -3  10   3        0.35       10.33     18.10 o 
  -2  10   3      162.77      118.24     25.20 o 
  -1  10   3       69.03       18.54     19.37 o 
   0  10   3       40.34       18.66     17.92 o 
   1  10   3      912.27      922.07     38.02 o 
   2  10   3        8.26       -2.90     15.39 o 
   3  10   3     1209.87     1340.69     45.89 o 
   4  10   3        6.33       14.14     15.73 o 
   5  10   3      955.55     1035.39     38.70 o 
   6  10   3      134.18       69.86     16.62 o 
   7  10   3      476.33      501.94     27.49 o 
  -2  11   3      765.73      766.03     87.16 o 
  -1  11   3       95.71       51.21     24.92 o 
   0  11   3      726.63      691.25     48.55 o 
   1  11   3       17.33       11.43     21.76 o 
 -20   0   4       58.21      141.89     31.47 o 
 -18   0   4      132.38       96.39     20.78 o 
 -16   0   4      257.87      212.15     21.65 o 
 -14   0   4       46.83       99.99     15.31 o 
 -12   0   4       48.82      239.22     17.32 o 
 -10   0   4       12.24        4.91      7.37 o 
  -8   0   4    31661.62    28668.39    271.78 o 
  -6   0   4      243.55      407.23     17.09 o 
  -4   0   4     4831.29     5610.40     94.15 o 
  -2   0   4       57.77      402.47     13.31 o 
   0   0   4    11106.52    12562.58    146.18 o 
   2   0   4    55826.54    60197.82   1582.44 o 
   4   0   4      599.56      477.22     10.07 o 
   6   0   4       66.62        4.32      4.31 o 
   8   0   4     8157.65     6832.16     76.68 o 
  10   0   4       35.25       21.34      7.61 o 
  12   0   4    10170.68     9356.28    124.45 o 
  14   0   4      489.01      638.42     37.88 o 
  16   0   4     2714.68     2922.11     89.29 o 
  18   0   4       75.00       16.46     28.72 o 
 -21   1   4       96.36       93.79     19.63 o 
 -20   1   4        2.94        4.82     15.47 o 
 -19   1   4     1780.73     1723.68     47.37 o 
 -18   1   4       91.96      102.65     17.31 o 
 -17   1   4     2367.55     2599.54     49.36 o 
 -16   1   4       53.37       26.56     11.55 o 
 -15   1   4      406.21      408.76     19.14 o 
 -14   1   4        1.11        4.31      8.66 o 
 -13   1   4      582.99      517.99     19.14 o 
 -12   1   4        0.74       -7.52      6.97 o 
 -11   1   4     3864.30     3765.97     42.36 o 
 -10   1   4        7.32       11.49      5.68 o 
  -9   1   4     1126.38     1363.99     20.60 o 
  -8   1   4    14329.77    13846.64    106.50 o 
  -7   1   4    11819.68    11699.35     90.46 o 
  -6   1   4        1.58       21.03      5.03 o 
  -5   1   4    10436.83    12326.71    126.81 o 
  -4   1   4       13.19        4.66      4.73 o 
  -3   1   4      527.04      469.46     20.76 o 
  -2   1   4    10672.00    11199.35    105.72 o 
  -1   1   4    13196.85    12431.33    122.86 o 
   0   1   4     1976.10     2381.41     26.94 o 
   1   1   4    26744.75    29985.28    243.65 o 
   2   1   4    17953.44    17706.14    134.77 o 
   3   1   4     1616.16     2094.04     20.49 o 
   4   1   4      766.67      748.06     10.02 o 
   5   1   4     1683.47     1473.95     16.09 o 
   6   1   4       22.23       16.06      4.01 o 
   7   1   4    13606.56    12687.54     96.43 o 
   8   1   4      416.71      476.91     10.55 o 
   9   1   4     5470.24     5454.30     45.79 o 
  10   1   4      179.98      157.39      9.34 o 
  11   1   4     6443.57     6583.65     65.81 o 
  12   1   4      173.08      117.98     11.49 o 
  13   1   4      153.46      157.69     17.58 o 
  14   1   4        1.06       11.44     12.36 o 
  15   1   4      265.68      244.36     21.20 o 
  16   1   4       95.26      114.99     18.55 o 
  17   1   4      488.37      603.62     32.45 o 
  18   1   4        5.99        3.53     15.67 o 
  19   1   4        0.50       -1.25     17.51 o 
 -20   2   4      195.86      274.74     24.90 o 
 -19   2   4        0.39        3.09     15.88 o 
 -18   2   4      309.74      294.99     24.26 o 
 -17   2   4       40.60        4.73     13.17 o 
 -16   2   4      159.06      134.28     21.68 o 
 -15   2   4      904.53      916.32     35.08 o 
 -14   2   4      122.00      255.34     17.34 o 
 -13   2   4     2118.97     2468.40     40.27 o 
 -12   2   4     1921.17     1709.50     31.65 o 
 -11   2   4      294.42      336.11     15.28 o 
 -10   2   4     7131.06     8507.98     72.45 o 
  -9   2   4     2504.36     2203.07     28.25 o 
  -8   2   4    23757.54    22967.83    162.45 o 
  -7   2   4     2789.06     2972.23     30.28 o 
  -6   2   4    10022.56    11715.95     86.87 o 
  -5   2   4      844.31      542.46     11.72 o 
  -4   2   4      609.17      315.99     13.75 o 
  -3   2   4     3040.11     3195.28     38.65 o 
  -2   2   4    36244.54    40552.00    345.12 o 
  -1   2   4     8279.79     8187.19     82.03 o 
   0   2   4     9214.48     9799.76     86.64 o 
   1   2   4      232.44      318.06      8.92 o 
   2   2   4     1573.54     2024.53     21.43 o 
   3   2   4       89.94      171.26      5.88 o 
   4   2   4     1800.51     1719.80     17.71 o 
   5   2   4     4207.07     4340.80     37.15 o 
   6   2   4      762.06      910.94     15.07 o 
   7   2   4       29.09       60.99      6.07 o 
   8   2   4      159.63       21.43      5.57 o 
   9   2   4     1470.73     1271.40     21.46 o 
  10   2   4      155.70      204.69     12.09 o 
  11   2   4     4168.05     4893.97     62.99 o 
  12   2   4     2991.57     2792.11     42.74 o 
  13   2   4     2385.93     2100.85     44.96 o 
  14   2   4       84.58      100.58     17.27 o 
  15   2   4        3.37       10.23     13.97 o 
  16   2   4     1137.40     1257.77     46.58 o 
  17   2   4      400.80      373.45     29.43 o 
  18   2   4     1115.15     1211.79     50.14 o 
 -20   3   4      718.11      857.89     36.34 o 
 -19   3   4      365.98      365.01     25.25 o 
 -18   3   4     1255.60     1220.75     39.57 o 
 -17   3   4      179.83      207.26     19.20 o 
 -16   3   4      169.12      167.13     19.88 o 
 -15   3   4      168.87      199.25     17.52 o 
 -14   3   4       68.45       22.58     10.34 o 
 -13   3   4      242.28      235.10     15.49 o 
 -12   3   4     2434.27     2097.55     35.65 o 
 -11   3   4      383.50      521.00     22.22 o 
 -10   3   4       27.03      128.23     10.14 o 
  -9   3   4      432.09      505.41     14.47 o 
  -8   3   4     4861.38     4304.69     40.94 o 
  -7   3   4      892.25      787.62     14.68 o 
  -6   3   4     1751.61     1651.49     19.86 o 
  -5   3   4     1885.13     1945.69     23.34 o 
  -4   3   4      273.22      209.78      7.27 o 
  -3   3   4    11678.55    12340.11     91.59 o 
  -2   3   4    10473.63    12274.14     88.96 o 
  -1   3   4    21522.45    20318.68    145.79 o 
   0   3   4     1691.40     1518.93     17.93 o 
   1   3   4        5.13       62.50      5.28 o 
   2   3   4     3356.85     3825.35     33.87 o 
   3   3   4     1133.69      648.28     12.09 o 
   4   3   4        9.24       35.58      5.39 o 
   5   3   4      522.01      665.62     13.27 o 
   6   3   4     6062.86     5778.49     54.12 o 
   7   3   4      582.92      415.19     12.31 o 
   8   3   4     2261.75     2392.75     32.08 o 
   9   3   4     1786.45     1950.96     35.74 o 
  10   3   4     1043.07      996.73     24.68 o 
  11   3   4      239.22      333.25     16.96 o 
  12   3   4     1023.80      989.96     30.74 o 
  13   3   4      289.44      325.78     22.25 o 
  14   3   4      502.44      482.37     29.11 o 
  15   3   4      852.45      857.65     39.79 o 
  16   3   4      844.57      967.27     43.42 o 
  17   3   4      582.56      631.29     38.45 o 
  18   3   4      113.97      190.20     40.97 o 
 -19   4   4      114.41      129.50     19.61 o 
 -18   4   4      111.44      120.76     17.82 o 
 -17   4   4      438.12      433.13     34.35 o 
 -16   4   4       47.15       40.35     14.05 o 
 -15   4   4     1225.39     1263.28     35.35 o 
 -14   4   4       34.45       92.01     13.51 o 
 -13   4   4     1141.20     1206.89     36.76 o 
 -12   4   4      163.11      119.95     12.62 o 
 -11   4   4      974.64      910.53     24.36 o 
 -10   4   4      246.24      323.20     16.29 o 
  -9   4   4     2459.29     2187.26     34.92 o 
  -8   4   4     1690.52     1341.19     21.82 o 
  -7   4   4       20.44       92.21      7.19 o 
  -6   4   4      434.37      696.54     13.97 o 
  -5   4   4     5844.33     5909.07     45.33 o 
  -4   4   4      899.17      935.63     14.94 o 
  -3   4   4    20408.75    21399.14    136.80 o 
  -2   4   4      300.95      565.27     10.51 o 
  -1   4   4      126.14       71.56      5.20 o 
   0   4   4    13620.51    13387.36     93.58 o 
   1   4   4       88.02      162.96      6.84 o 
   2   4   4     1145.84     1479.60     18.37 o 
   3   4   4     2679.43     1984.84     23.39 o 
   4   4   4      379.14      443.11     12.08 o 
   5   4   4      466.35      578.14     15.08 o 
   6   4   4     1155.16     1340.56     20.85 o 
   7   4   4       59.06      151.34      9.68 o 
   8   4   4       20.16       -4.73      6.78 o 
   9   4   4      562.87      587.65     18.29 o 
  10   4   4        0.65       -5.18      7.51 o 
  11   4   4       44.62       24.30     10.11 o 
  12   4   4      744.33      754.84     29.38 o 
  13   4   4      300.87      337.64     24.11 o 
  14   4   4     1623.50     1778.69     47.98 o 
  15   4   4     1309.00     1217.83     43.26 o 
  16   4   4      835.51      919.54     43.65 o 
  17   4   4      333.85      403.60     33.61 o 
 -19   5   4      120.35      108.12     19.77 o 
 -18   5   4      779.50      896.57     35.77 o 
 -17   5   4        0.36       16.86     15.54 o 
 -16   5   4     1466.81     1444.12     42.31 o 
 -15   5   4       55.13       51.64     14.75 o 
 -14   5   4     2741.34     2667.37     58.94 o 
 -13   5   4       47.00       54.08     16.76 o 
 -12   5   4     4987.12     4686.21     65.21 o 
 -11   5   4      908.01      766.14     28.97 o 
 -10   5   4      126.87      220.30     15.38 o 
  -9   5   4      868.30      889.52     24.55 o 
  -8   5   4      948.39      952.42     24.27 o 
  -7   5   4       26.28       19.56      6.55 o 
  -6   5   4      236.63      291.90     10.86 o 
  -5   5   4      293.02      477.42     11.47 o 
  -4   5   4     2978.30     3722.80     34.72 o 
  -3   5   4     1838.75     1977.69     21.45 o 
  -2   5   4     1144.10     1363.21     16.42 o 
  -1   5   4      705.35      871.51     14.15 o 
   0   5   4      470.22      418.99     10.83 o 
   1   5   4      220.95      144.07      7.77 o 
   2   5   4      700.88      766.18     14.82 o 
   3   5   4      847.50     1203.55     18.67 o 
   4   5   4     6212.24     7151.81     63.21 o 
   5   5   4       55.25      111.55      9.45 o 
   6   5   4     7605.14     7115.44     70.49 o 
   7   5   4      707.22      862.12     20.55 o 
   8   5   4     2116.68     1868.78     30.44 o 
   9   5   4        6.40       -4.96      8.32 o 
  10   5   4     1058.33     1147.05     30.78 o 
  11   5   4        9.62       22.70     11.56 o 
  12   5   4      928.35      713.11     27.22 o 
  13   5   4       16.10       26.73     12.93 o 
  14   5   4      179.63      231.69     24.33 o 
  15   5   4       29.34       17.66     15.30 o 
  16   5   4      134.06       84.42     18.46 o 
  17   5   4       71.74       93.42     20.68 o 
 -17   6   4        0.45       20.45     16.48 o 
 -16   6   4       18.98       37.26     16.58 o 
 -15   6   4      155.91      204.69     21.14 o 
 -14   6   4      139.83      118.67     17.68 o 
 -13   6   4       37.13       39.00     13.84 o 
 -12   6   4        1.32       32.50     11.80 o 
 -11   6   4        3.87       15.00     10.64 o 
 -10   6   4     1006.27     1014.89     32.75 o 
  -9   6   4      203.39      198.50     14.66 o 
  -8   6   4      220.00      329.16     15.37 o 
  -7   6   4     2612.99     2513.96     35.73 o 
  -6   6   4      553.15      513.75     19.55 o 
  -5   6   4     3779.23     4243.26     43.13 o 
  -4   6   4       14.61       41.83      6.49 o 
  -3   6   4     7512.04     7706.66     56.10 o 
  -2   6   4     1518.61     1496.69     20.91 o 
  -1   6   4     1269.22     1303.97     21.25 o 
   0   6   4       70.52      132.55      8.69 o 
   1   6   4     2112.48     2262.04     30.87 o 
   2   6   4      619.17      797.30     18.62 o 
   3   6   4     1599.39     1176.05     22.83 o 
   4   6   4       17.16       30.24      8.23 o 
   5   6   4        0.35        3.78      7.82 o 
   6   6   4      264.89      414.91     17.32 o 
   7   6   4       53.58       58.23     10.28 o 
   8   6   4      583.92      658.22     22.63 o 
   9   6   4      135.87      208.46     16.42 o 
  10   6   4      975.03      930.48     28.61 o 
  11   6   4       86.37       42.09     12.49 o 
  12   6   4      290.56      227.17     21.26 o 
  13   6   4      845.79     1169.01     62.58 o 
  14   6   4      240.19      155.86     20.56 o 
  15   6   4      348.08      280.62     31.26 o 
 -16   7   4      743.18      735.94     35.33 o 
 -15   7   4      227.23      220.60     30.38 o 
 -14   7   4     1222.00     1336.33     45.30 o 
 -13   7   4      593.20      524.76     32.25 o 
 -12   7   4     1228.09     1180.26     35.13 o 
 -11   7   4      314.52      354.91     21.83 o 
 -10   7   4      115.56      195.49     15.96 o 
  -9   7   4      161.84      203.57     15.76 o 
  -8   7   4      677.21      580.19     25.43 o 
  -7   7   4       25.95       15.79      9.50 o 
  -6   7   4     1417.31     1449.04     28.34 o 
  -5   7   4      275.39      322.36     13.94 o 
  -4   7   4      509.56      360.96     15.22 o 
  -3   7   4        0.59        7.01      8.20 o 
  -2   7   4      390.27      597.29     19.60 o 
  -1   7   4      198.97      249.94     13.23 o 
   0   7   4      118.16       68.61     11.96 o 
   1   7   4      594.47      521.59     24.19 o 
   2   7   4     3426.06     3400.46     44.76 o 
   3   7   4     2276.81     2319.70     35.94 o 
   4   7   4     2595.15     2653.70     38.32 o 
   5   7   4        2.76        7.76      8.66 o 
   6   7   4     1861.02     1824.97     34.12 o 
   7   7   4      684.51      677.98     25.13 o 
   8   7   4     1504.96     1416.77     40.27 o 
   9   7   4       10.47       69.08     13.53 o 
  10   7   4      715.29      904.42     44.04 o 
  11   7   4       13.50       23.91     13.77 o 
  12   7   4      674.26      626.12     44.45 o 
  13   7   4        7.76        0.07     14.50 o 
  14   7   4       94.42      154.19     20.21 o 
 -14   8   4       29.23       60.44     18.31 o 
 -13   8   4       17.18       33.78     17.56 o 
 -12   8   4     1081.26     1011.68     37.95 o 
 -11   8   4      141.55      192.17     21.13 o 
 -10   8   4      183.94      151.79     19.10 o 
  -9   8   4      758.34      756.90     33.77 o 
  -8   8   4     2967.26     3138.89     63.04 o 
  -7   8   4      544.01      597.60     26.99 o 
  -6   8   4        6.67       13.38     11.48 o 
  -5   8   4     5031.15     5504.86     79.85 o 
  -4   8   4     4765.31     5189.35     88.44 o 
  -3   8   4      862.29      805.33     26.15 o 
  -2   8   4     2076.66     1922.10     38.28 o 
  -1   8   4      179.03      241.27     16.57 o 
   0   8   4     1255.16     1281.70     31.24 o 
   1   8   4      413.35      448.66     20.02 o 
   2   8   4      139.21      120.28     13.28 o 
   3   8   4      120.32       90.50     11.91 o 
   4   8   4       27.07       38.25     11.12 o 
   5   8   4        0.12       19.00     10.87 o 
   6   8   4      329.15      344.18     19.92 o 
   7   8   4        1.13        0.85     11.13 o 
   8   8   4      131.84      113.55     16.55 o 
   9   8   4      158.25      160.30     18.42 o 
  10   8   4      157.08      130.37     18.31 o 
  11   8   4        1.39        9.29     14.65 o 
  12   8   4      489.53      412.37     27.11 o 
 -12   9   4      176.45      140.33     31.48 o 
 -11   9   4      567.79      590.25     34.28 o 
 -10   9   4        4.67       -1.73     16.96 o 
  -9   9   4      227.03      185.62     23.03 o 
  -8   9   4      283.59      368.46     27.09 o 
  -7   9   4      192.79      261.36     23.63 o 
  -6   9   4      665.05      646.86     50.30 o 
  -5   9   4       92.68       64.26     17.92 o 
  -4   9   4        6.15       22.19     15.89 o 
  -3   9   4      324.52      375.01     24.90 o 
  -2   9   4      156.52       79.56     16.49 o 
  -1   9   4      629.18      737.45     32.05 o 
   0   9   4      150.03      224.72     24.92 o 
   1   9   4      471.92      397.95     24.21 o 
   2   9   4       35.38       30.26     13.27 o 
   3   9   4      544.30      519.60     24.45 o 
   4   9   4       91.03       94.09     15.40 o 
   5   9   4     1560.96     1642.95     39.96 o 
   6   9   4        5.36        2.02     13.05 o 
   7   9   4     1665.93     1556.73     58.71 o 
   8   9   4       65.73       42.76     14.89 o 
   9   9   4      253.64      298.33     23.28 o 
  10   9   4       41.56       26.06     15.56 o 
  -9  10   4      141.38      143.86     27.86 o 
  -8  10   4      313.90      264.66     31.24 o 
  -7  10   4      212.46      219.61     32.49 o 
  -6  10   4        5.14       29.91     22.52 o 
  -5  10   4        1.52       13.94     21.54 o 
  -4  10   4      289.43      318.45     27.71 o 
  -3  10   4       17.47       34.20     21.00 o 
  -2  10   4     1163.21     1114.27     49.78 o 
  -1  10   4       62.62       85.10     20.57 o 
   0  10   4      645.95      784.71     35.52 o 
   1  10   4       23.71       17.98     16.04 o 
   2  10   4      329.01      241.58     24.21 o 
   3  10   4       20.22       29.04     16.46 o 
   4  10   4       78.97       44.21     18.98 o 
   5  10   4      240.48      201.80     22.81 o 
   6  10   4        0.56       14.82     15.36 o 
   7  10   4        2.65       20.78     16.15 o 
  -1  11   4      417.95      473.34     43.01 o 
 -21   0   5       81.19       62.27     28.67 o 
 -19   0   5      854.53      792.93     47.60 o 
 -17   0   5     1810.97     1490.87     67.42 o 
 -15   0   5     3609.54     3733.99     67.42 o 
 -13   0   5      125.64      125.79     15.11 o 
 -11   0   5     1460.17     2057.86     36.77 o 
  -9   0   5        9.50       -8.18      7.26 o 
  -7   0   5      801.93      673.99     18.96 o 
  -5   0   5     2660.23     4175.02     77.85 o 
  -3   0   5      312.39      447.27     16.41 o 
  -1   0   5      359.64      445.85     13.81 o 
   1   0   5   122403.63   123076.44   1390.04 o 
   3   0   5      233.72      284.53     21.78 o 
   5   0   5    10386.12     9472.90     90.35 o 
   7   0   5     1325.10     1756.90     26.33 o 
   9   0   5    12755.18    12373.62    136.68 o 
  11   0   5     5341.62     5873.80     86.70 o 
  13   0   5     2311.52     2415.14     57.87 o 
  15   0   5     4070.78     4222.37     94.88 o 
  17   0   5       50.80       29.26     29.68 o 
 -21   1   5       51.56       21.59     18.63 o 
 -20   1   5       50.39       26.23     16.23 o 
 -19   1   5      286.57      199.03     20.73 o 
 -18   1   5      230.32      231.07     20.69 o 
 -17   1   5      301.06      293.45     25.21 o 
 -16   1   5       48.16       53.85     12.98 o 
 -15   1   5      111.62      105.42     13.04 o 
 -14   1   5     1591.06     1499.53     31.57 o 
 -13   1   5      183.93      140.34     12.47 o 
 -12   1   5      575.61      819.95     22.45 o 
 -11   1   5     4023.10     3640.47     41.66 o 
 -10   1   5     1623.42     1000.25     19.02 o 
  -9   1   5       64.53      114.26      7.71 o 
  -8   1   5     7408.73    10619.62     79.20 o 
  -7   1   5      321.42      555.86     11.23 o 
  -6   1   5    15768.49    12356.35    107.95 o 
  -5   1   5     1178.32     1160.17     22.43 o 
  -4   1   5       32.49       41.10      6.00 o 
  -3   1   5      261.47      256.25      8.84 o 
  -2   1   5     1030.22      477.04     11.33 o 
  -1   1   5     4416.44     3984.14     48.18 o 
   0   1   5     5152.93     6226.10     58.47 o 
   1   1   5    40290.11    42501.02    357.33 o 
   2   1   5     3132.55     3079.16     29.88 o 
   3   1   5     4392.43     4839.06     35.82 o 
   4   1   5      415.15      124.44      4.38 o 
   5   1   5      699.76      540.35      8.89 o 
   6   1   5        3.39       -3.14      3.57 o 
   7   1   5     2879.23     2993.60     27.73 o 
   8   1   5     2244.61     2309.52     25.24 o 
   9   1   5       65.15       95.58      6.61 o 
  10   1   5     2672.12     2609.11     38.23 o 
  11   1   5       97.48      108.48     10.11 o 
  12   1   5     1781.60     1874.88     31.94 o 
  13   1   5      227.10      280.26     30.23 o 
  14   1   5       73.35      110.41     16.39 o 
  15   1   5       14.96       12.75     13.11 o 
  16   1   5      634.95      575.93     31.08 o 
  17   1   5        4.51       21.01     15.38 o 
  18   1   5      373.32      483.70     44.89 o 
 -20   2   5      297.44      228.99     23.18 o 
 -19   2   5     1577.16     1595.19     47.99 o 
 -18   2   5      542.81      440.12     28.11 o 
 -17   2   5      740.38      642.35     30.48 o 
 -16   2   5       26.50        6.47     12.79 o 
 -15   2   5      668.31      827.26     38.21 o 
 -14   2   5       22.29       34.39     11.24 o 
 -13   2   5     3517.15     3335.22     45.53 o 
 -12   2   5     6656.83     6958.04     73.21 o 
 -11   2   5     4370.82     4849.16     55.01 o 
 -10   2   5     5696.10     5283.36     50.60 o 
  -9   2   5     2707.77     2341.93     27.66 o 
  -8   2   5      255.90      671.57     13.40 o 
  -7   2   5     1256.31     1488.32     18.09 o 
  -6   2   5     4803.23     4423.36     38.65 o 
  -5   2   5      108.48       26.18      4.28 o 
  -4   2   5      262.32      295.61      9.57 o 
  -3   2   5     6487.27     5943.92     60.59 o 
  -2   2   5      714.80      435.27     12.43 o 
  -1   2   5        9.89        9.17      4.91 o 
   0   2   5      997.74      768.79     14.52 o 
   1   2   5     2799.19     1775.09     21.66 o 
   2   2   5     6080.70     7039.54     49.72 o 
   3   2   5     1007.08     1873.01     18.34 o 
   4   2   5     5797.43     5554.63     43.16 o 
   5   2   5    12733.18    12587.67     90.07 o 
   6   2   5     1823.47     2443.35     27.00 o 
   7   2   5       63.33      111.90      7.35 o 
   8   2   5     1264.03      983.38     19.39 o 
   9   2   5     6489.39     6605.86     61.50 o 
  10   2   5     1545.55     1533.41     27.05 o 
  11   2   5     1468.66     1474.17     29.50 o 
  12   2   5      971.00      887.64     42.74 o 
  13   2   5      465.96      483.93     23.75 o 
  14   2   5      443.40      348.74     30.47 o 
  15   2   5      676.64      678.24     33.85 o 
  16   2   5       28.43       29.24     15.96 o 
  17   2   5      116.05      122.40     19.69 o 
  18   2   5        1.05      -11.27     15.75 o 
 -20   3   5      244.98      161.79     21.30 o 
 -19   3   5        7.34       10.08     14.73 o 
 -18   3   5       46.65       43.98     15.26 o 
 -17   3   5      136.25       93.60     16.23 o 
 -16   3   5      345.36      365.78     22.49 o 
 -15   3   5      174.73      103.63     14.25 o 
 -14   3   5     3684.84     3664.38     55.55 o 
 -13   3   5     6348.16     6380.55     75.05 o 
 -12   3   5     1618.92     1942.15     34.37 o 
 -11   3   5     9392.27     9122.49     89.20 o 
 -10   3   5     8004.03     7100.28     65.79 o 
  -9   3   5     1241.48     1397.16     22.30 o 
  -8   3   5       22.60       19.70      5.57 o 
  -7   3   5     1384.74     1154.87     20.43 o 
  -6   3   5     2605.39     1771.19     20.89 o 
  -5   3   5    10634.92    10484.81     80.32 o 
  -4   3   5    10598.67    12578.97     91.83 o 
  -3   3   5     1677.88     1664.82     18.74 o 
  -2   3   5    11608.69    10108.05     74.96 o 
  -1   3   5     3606.32     2844.70     31.08 o 
   0   3   5       76.25      418.70      9.83 o 
   1   3   5     1017.86      998.27     14.51 o 
   2   3   5       54.84       15.59      4.05 o 
   3   3   5     3418.73     3755.29     37.17 o 
   4   3   5     2543.49     1991.75     24.03 o 
   5   3   5     1380.14     1183.28     18.15 o 
   6   3   5     1358.24     2060.16     24.91 o 
   7   3   5     6297.14     6745.16     62.26 o 
   8   3   5       13.30        2.55      5.86 o 
   9   3   5        4.28        3.52      7.48 o 
  10   3   5       18.46        4.61      8.04 o 
  11   3   5      521.84      513.26     19.91 o 
  12   3   5       52.89      120.87     14.98 o 
  13   3   5      309.02      359.00     24.66 o 
  14   3   5     2431.98     2181.66     48.92 o 
  15   3   5      704.97      707.96     44.21 o 
  16   3   5      176.17      282.92     27.26 o 
  17   3   5      345.06      340.27     31.20 o 
  18   3   5      279.09      290.60     30.65 o 
 -19   4   5        4.10        8.04     14.88 o 
 -18   4   5      730.21      577.33     34.91 o 
 -17   4   5      671.77      817.87     32.03 o 
 -16   4   5     2012.55     2134.04     68.23 o 
 -15   4   5     1532.37     1447.81     37.18 o 
 -14   4   5      480.96      665.31     24.09 o 
 -13   4   5        1.34       16.79     10.36 o 
 -12   4   5      306.70      321.98     19.97 o 
 -11   4   5      375.52      469.79     19.56 o 
 -10   4   5      575.32      585.45     20.93 o 
  -9   4   5      114.79       65.50      8.64 o 
  -8   4   5      248.55      429.86     12.01 o 
  -7   4   5     3467.32     3825.27     36.57 o 
  -6   4   5     2954.50     2516.52     26.52 o 
  -5   4   5     2544.47     2670.66     26.68 o 
  -4   4   5     2527.00     2956.10     27.42 o 
  -3   4   5      578.62      399.22      9.39 o 
  -2   4   5     7678.17     7003.37     50.50 o 
  -1   4   5     6689.48     6418.45     49.00 o 
   0   4   5     3986.50     4571.94     39.31 o 
   1   4   5      208.51      751.75     13.57 o 
   2   4   5     9385.14     8175.79     67.67 o 
   3   4   5     7336.59     6144.06     52.81 o 
   4   4   5     3380.43     2840.40     30.64 o 
   5   4   5      390.28      171.87      8.88 o 
   6   4   5     1688.84     1682.87     25.37 o 
   7   4   5      291.88      459.54     15.17 o 
   8   4   5     1691.28     1458.17     25.90 o 
   9   4   5     1433.12     1434.63     29.40 o 
  10   4   5     2283.38     2129.26     37.06 o 
  11   4   5        1.63       10.69     10.96 o 
  12   4   5     1257.78     1504.78     38.14 o 
  13   4   5        0.27        7.82     11.55 o 
  14   4   5       19.34       49.17     14.97 o 
  15   4   5      316.87      385.34     27.01 o 
  16   4   5      146.57      182.16     23.73 o 
  17   4   5        7.59       28.44     20.11 o 
 -19   5   5       69.74      129.20     21.04 o 
 -18   5   5      205.33      220.38     22.80 o 
 -17   5   5       28.44       50.30     17.49 o 
 -16   5   5       10.77       -8.38     13.66 o 
 -15   5   5       44.05       75.09     15.86 o 
 -14   5   5       83.56       39.79     13.54 o 
 -13   5   5      438.35      389.17     20.72 o 
 -12   5   5      673.98      632.86     27.86 o 
 -11   5   5     1348.51     1043.68     28.36 o 
 -10   5   5      126.01      147.36     13.40 o 
  -9   5   5     1100.95     1061.13     24.49 o 
  -8   5   5      243.68      152.92     17.57 o 
  -7   5   5     3250.51     3405.12     35.51 o 
  -6   5   5      452.49      766.76     14.74 o 
  -5   5   5    13053.80    13173.07     93.94 o 
  -4   5   5      729.04     1132.25     15.40 o 
  -3   5   5      164.16      282.83      8.56 o 
  -2   5   5     2828.39     2482.92     24.40 o 
  -1   5   5     1537.15     1155.13     16.61 o 
   0   5   5       95.41      251.37      9.61 o 
   1   5   5     1247.82     1398.50     19.20 o 
   2   5   5      376.70      699.94     15.36 o 
   3   5   5      606.14      671.61     15.50 o 
   4   5   5      473.21      399.97     13.33 o 
   5   5   5      160.81      192.39     13.84 o 
   6   5   5      495.81      650.75     17.72 o 
   7   5   5       82.92       94.54     10.75 o 
   8   5   5       43.64       31.12      9.34 o 
   9   5   5       76.58       40.16     10.86 o 
  10   5   5      122.49      146.44     16.03 o 
  11   5   5      950.82      970.20     32.06 o 
  12   5   5       26.85       13.59     12.05 o 
  13   5   5     1339.92     1194.21     35.54 o 
  14   5   5        4.16       -9.33     15.45 o 
  15   5   5     2359.49     2269.20     92.45 o 
  16   5   5      154.32      234.17     26.49 o 
 -18   6   5      627.13      487.16     33.21 o 
 -17   6   5       21.07        8.88     16.28 o 
 -16   6   5     1780.31     1928.50     49.35 o 
 -15   6   5       14.41        7.07     13.70 o 
 -14   6   5      519.10      679.08     30.21 o 
 -13   6   5       49.38       60.46     14.92 o 
 -12   6   5      250.83      268.85     20.09 o 
 -11   6   5       73.67        5.73     10.79 o 
 -10   6   5      899.15      907.62     27.04 o 
  -9   6   5        2.31        3.58      9.48 o 
  -8   6   5      422.80      407.50     16.24 o 
  -7   6   5      323.18      245.99     13.50 o 
  -6   6   5       74.05      108.42      9.13 o 
  -5   6   5        2.32        9.88      6.31 o 
  -4   6   5      273.79      282.49     10.30 o 
  -3   6   5      117.08      117.85      7.83 o 
  -2   6   5      351.05      291.66     12.47 o 
  -1   6   5     2761.46     2900.13     34.99 o 
   0   6   5     1303.24     1427.66     25.97 o 
   1   6   5      146.30      100.05     10.02 o 
   2   6   5     8009.78     7754.86     76.01 o 
   3   6   5       32.02       11.26      8.74 o 
   4   6   5     3639.45     3650.93     46.05 o 
   5   6   5      276.98      387.39     15.88 o 
   6   6   5      917.91      870.57     22.47 o 
   7   6   5       12.72       11.76      8.89 o 
   8   6   5     1399.81     1392.34     39.94 o 
   9   6   5      114.42      158.24     14.91 o 
  10   6   5      440.30      364.67     22.85 o 
  11   6   5      164.23      221.62     19.59 o 
  12   6   5       13.24      -15.27     12.83 o 
  13   6   5      133.03      155.33     22.21 o 
  14   6   5      156.37       96.72     21.52 o 
  15   6   5       16.10       23.13     17.89 o 
 -16   7   5       69.67       62.62     18.15 o 
 -15   7   5        1.94       -3.51     15.11 o 
 -14   7   5       44.61       50.71     16.86 o 
 -13   7   5      781.59      744.38     35.34 o 
 -12   7   5      506.26      514.54     27.00 o 
 -11   7   5     1267.25     1357.23     40.00 o 
 -10   7   5      253.16      253.51     17.37 o 
  -9   7   5     3755.12     4205.07     60.35 o 
  -8   7   5      128.79       84.43     12.37 o 
  -7   7   5     1949.90     1839.01     35.27 o 
  -6   7   5       10.03       21.68     10.07 o 
  -5   7   5     4311.61     4434.52     54.78 o 
  -4   7   5     2845.02     2685.06     40.57 o 
  -3   7   5      475.43      498.49     18.55 o 
  -2   7   5     2893.90     3173.77     42.97 o 
  -1   7   5       28.63       36.18      8.67 o 
   0   7   5       18.82       51.87      9.91 o 
   1   7   5      320.64      418.44     17.71 o 
   2   7   5      324.31      278.99     15.29 o 
   3   7   5      106.05      181.80     13.21 o 
   4   7   5       19.70       33.85      9.62 o 
   5   7   5      168.25      296.78     15.64 o 
   6   7   5        8.02        2.88      9.35 o 
   7   7   5       55.72       57.02     12.74 o 
   8   7   5       36.03       30.28     11.52 o 
   9   7   5      234.98      318.72     28.54 o 
  10   7   5       38.49       39.88     13.52 o 
  11   7   5       98.75      179.99     19.02 o 
  12   7   5      927.55     1101.91     36.54 o 
  13   7   5      290.28      294.02     25.60 o 
  14   7   5      210.26      217.87     24.77 o 
 -14   8   5      316.25      358.84     31.39 o 
 -13   8   5      631.04      734.02     43.60 o 
 -12   8   5      615.39      615.62     33.70 o 
 -11   8   5     1069.49      892.22     40.11 o 
 -10   8   5       11.65       10.95     15.60 o 
  -9   8   5       73.87      139.18     20.00 o 
  -8   8   5        4.99        6.52     14.23 o 
  -7   8   5      394.79      469.53     23.92 o 
  -6   8   5     1035.15      976.22     33.81 o 
  -5   8   5       29.82       26.39     13.49 o 
  -4   8   5        1.27       28.65     12.48 o 
  -3   8   5     1011.77      961.65     30.03 o 
  -2   8   5       34.09       97.47     13.80 o 
  -1   8   5       78.11       68.12     14.17 o 
   0   8   5      243.87      329.47     18.64 o 
   1   8   5      454.49      377.85     18.98 o 
   2   8   5      387.36      449.68     19.93 o 
   3   8   5       89.88       99.13     13.00 o 
   4   8   5      903.37      882.12     30.32 o 
   5   8   5     2055.28     2011.29     42.30 o 
   6   8   5      477.78      599.48     24.59 o 
   7   8   5       13.93       40.15     14.77 o 
   8   8   5       32.73       54.70     13.90 o 
   9   8   5      114.65      111.46     16.42 o 
  10   8   5      339.27      277.87     22.41 o 
  11   8   5      440.04      465.92     27.39 o 
  12   8   5      144.58      167.30     23.51 o 
 -12   9   5      427.29      330.38     28.57 o 
 -11   9   5      165.33      142.97     25.33 o 
 -10   9   5      839.18      921.73     39.30 o 
  -9   9   5      477.30      639.11     33.63 o 
  -8   9   5      853.54      723.42     38.60 o 
  -7   9   5       28.19       69.92     19.94 o 
  -6   9   5      129.47      195.64     22.43 o 
  -5   9   5      553.01      657.27     49.62 o 
  -4   9   5     1052.51     1160.68     44.44 o 
  -3   9   5      176.21      193.79     20.19 o 
  -2   9   5     1388.25     1401.38     44.03 o 
  -1   9   5       16.66       18.09     14.75 o 
   0   9   5      608.55      621.05     35.89 o 
   1   9   5      256.16      333.78     24.38 o 
   2   9   5      125.59      102.00     16.75 o 
   3   9   5      644.67      770.53     30.19 o 
   4   9   5       27.03       10.14     12.60 o 
   5   9   5       97.64      119.73     20.35 o 
   6   9   5      217.32      265.52     32.62 o 
   7   9   5       98.71       74.09     17.08 o 
   8   9   5       22.15       26.96     14.35 o 
   9   9   5        2.63       -4.67     14.13 o 
  10   9   5      148.95      159.20     22.73 o 
  -9  10   5       35.23       11.40     21.54 o 
  -8  10   5        0.04        2.43     21.33 o 
  -7  10   5      242.81      211.46     28.15 o 
  -6  10   5      315.30      220.39     28.96 o 
  -5  10   5       37.38       33.84     20.26 o 
  -4  10   5       11.20       15.11     19.55 o 
  -3  10   5      117.24      120.58     24.43 o 
  -2  10   5        6.38        4.74     18.32 o 
  -1  10   5      705.41      774.81     64.62 o 
   0  10   5       48.83       56.95     18.35 o 
   1  10   5     1002.91      973.22     39.53 o 
   2  10   5       74.76       89.41     19.23 o 
   3  10   5     1172.70     1142.46     42.39 o 
   4  10   5       56.28       61.13     18.88 o 
   5  10   5      690.98      656.08     33.59 o 
   6  10   5       12.91      -12.45     15.18 o 
 -20   0   6      146.62      116.74     34.85 o 
 -18   0   6     1585.13     1492.43     57.82 o 
 -16   0   6     1182.23     1610.67     48.45 o 
 -14   0   6       65.10       96.75     16.30 o 
 -12   0   6      922.08      763.71     38.43 o 
 -10   0   6    15682.86    16993.43    184.04 o 
  -8   0   6     3538.40     2088.71     33.29 o 
  -6   0   6      430.18      883.11     22.22 o 
  -4   0   6     3975.86     3116.10     55.22 o 
  -2   0   6     5310.18     4924.09     73.50 o 
   0   0   6     8843.88    10413.52    124.53 o 
   2   0   6     2550.74     2601.37     40.24 o 
   4   0   6     8141.72     9842.44    173.05 o 
   6   0   6     3009.49     2265.59     32.31 o 
   8   0   6     3225.87     4426.96     52.25 o 
  10   0   6     3773.46     3618.92     51.87 o 
  12   0   6     1884.22     2150.19     47.08 o 
  14   0   6       70.73       70.11     22.35 o 
  16   0   6     1418.67     1764.89     73.83 o 
  18   0   6      196.32      234.78     37.26 o 
 -21   1   6      399.13      611.38     36.49 o 
 -20   1   6       27.41       24.33     17.45 o 
 -19   1   6     4393.44     3814.62     73.83 o 
 -18   1   6      352.39      376.45     26.62 o 
 -17   1   6     1111.42     1314.43     38.74 o 
 -16   1   6        4.21       -8.84     10.45 o 
 -15   1   6      667.27      505.46     21.62 o 
 -14   1   6       10.62       16.74      9.81 o 
 -13   1   6      629.50      671.55     21.83 o 
 -12   1   6      712.88      884.56     23.16 o 
 -11   1   6      728.33      653.92     17.04 o 
 -10   1   6     2846.89     3087.57     32.96 o 
  -9   1   6      378.02      456.38     11.22 o 
  -8   1   6      577.63      649.23     12.41 o 
  -7   1   6     1514.44     1774.19     22.46 o 
  -6   1   6     1005.62      826.07     14.79 o 
  -5   1   6      300.80      408.06     11.22 o 
  -4   1   6     4343.76     4313.38     49.98 o 
  -3   1   6     4820.35     4784.02     49.90 o 
  -2   1   6     4161.13     3954.19     41.60 o 
  -1   1   6     1462.61     2027.23     24.16 o 
   0   1   6    18955.92    19293.80    152.11 o 
   1   1   6    13150.15    14103.04    112.68 o 
   2   1   6       23.80       11.82      2.94 o 
   3   1   6    12804.40    12912.90     97.12 o 
   4   1   6     1140.42     1169.71     13.46 o 
   5   1   6     4392.34     4747.42     43.72 o 
   6   1   6     3781.80     3386.42     31.48 o 
   7   1   6     8909.71     8092.75     60.19 o 
   8   1   6      519.45      503.54     10.68 o 
   9   1   6     4311.43     5368.73     50.27 o 
  10   1   6       48.83       86.46      7.95 o 
  11   1   6     2594.11     2422.56     44.08 o 
  12   1   6        5.44        5.90     10.28 o 
  13   1   6       23.74        7.54     11.30 o 
  14   1   6       70.87       98.45     15.14 o 
  15   1   6      698.36      550.83     30.15 o 
  16   1   6      139.21      183.68     21.62 o 
  17   1   6      118.73      109.19     20.52 o 
  18   1   6      746.32      691.46     39.27 o 
 -21   2   6       43.04       36.62     17.34 o 
 -20   2   6       60.58       81.44     17.53 o 
 -19   2   6      210.75      138.20     19.16 o 
 -18   2   6      130.47      124.94     17.52 o 
 -17   2   6      386.84      377.12     23.21 o 
 -16   2   6       32.91       74.50     13.85 o 
 -15   2   6      298.82      275.15     19.64 o 
 -14   2   6     1735.11     1661.51     34.07 o 
 -13   2   6      213.94       89.08     10.98 o 
 -12   2   6      618.14      489.35     18.96 o 
 -11   2   6        3.05       46.02      8.12 o 
 -10   2   6     9960.21    10131.74     80.47 o 
  -9   2   6     1081.02      921.61     15.20 o 
  -8   2   6     6241.20     5038.34     41.25 o 
  -7   2   6      539.55      526.35     12.64 o 
  -6   2   6     7995.70     9810.99     78.56 o 
  -5   2   6       28.92       70.29      6.94 o 
  -4   2   6     3133.97     2699.55     29.52 o 
  -3   2   6     4387.67     4234.16     43.90 o 
  -2   2   6      271.83      466.54     13.09 o 
  -1   2   6     2312.62     2512.02     32.68 o 
   0   2   6     4269.72     3184.34     36.41 o 
   1   2   6     1310.40     1188.66     16.66 o 
   2   2   6        0.98       19.49      3.52 o 
   3   2   6     1347.40     1166.46     14.48 o 
   4   2   6      457.71     1004.81     13.86 o 
   5   2   6      595.42      416.62      9.89 o 
   6   2   6        0.86       10.06      4.14 o 
   7   2   6      717.74      818.73     18.29 o 
   8   2   6      366.28      355.41     10.29 o 
   9   2   6     6436.82     6301.67     60.05 o 
  10   2   6     1334.79     1337.65     25.44 o 
  11   2   6      257.90      151.53     12.75 o 
  12   2   6      419.81      425.29     26.70 o 
  13   2   6       46.41       15.54     11.72 o 
  14   2   6      469.81      534.67     29.00 o 
  15   2   6      433.53      341.38     27.46 o 
  16   2   6      210.33      232.61     24.35 o 
  17   2   6      175.02      177.53     22.45 o 
  18   2   6      485.98      407.33     29.83 o 
 -20   3   6      534.84      600.98     31.64 o 
 -19   3   6      177.99      104.14     18.40 o 
 -18   3   6     1708.26     2042.69     46.97 o 
 -17   3   6      243.06      407.01     24.23 o 
 -16   3   6     1180.47     1050.36     49.24 o 
 -15   3   6        3.78       21.45     11.07 o 
 -14   3   6      175.33      183.93     15.08 o 
 -13   3   6      748.09      908.20     25.29 o 
 -12   3   6     4959.71     5708.43     67.71 o 
 -11   3   6     1323.85     1170.19     24.19 o 
 -10   3   6     2103.32     2169.89     28.63 o 
  -9   3   6     1036.18     1487.79     20.90 o 
  -8   3   6      256.64      282.63      9.36 o 
  -7   3   6     2308.68     2280.19     25.31 o 
  -6   3   6     2763.56     2217.55     25.24 o 
  -5   3   6      743.32      850.34     14.75 o 
  -4   3   6    24881.45    27696.16    190.06 o 
  -3   3   6      532.44      533.38     11.66 o 
  -2   3   6     1168.96     1432.88     18.66 o 
  -1   3   6      355.28      340.56     11.03 o 
   0   3   6     6874.06     6076.21     50.29 o 
   1   3   6     3192.40     4057.63     38.46 o 
   2   3   6     8678.84     8974.89     74.11 o 
   3   3   6      519.27      225.78      8.69 o 
   4   3   6      218.76      133.99      7.03 o 
   5   3   6      568.33      741.28     14.75 o 
   6   3   6     5464.14     4984.45     46.03 o 
   7   3   6     2048.97     1768.60     23.65 o 
   8   3   6       36.60       44.71      7.20 o 
   9   3   6      417.05      320.56     14.78 o 
  10   3   6      107.41       80.90     10.62 o 
  11   3   6       31.46       78.46     13.04 o 
  12   3   6     2638.43     2564.65     48.17 o 
  13   3   6      180.12      230.66     19.24 o 
  14   3   6      118.33       70.68     15.77 o 
  15   3   6        1.51       18.73     15.96 o 
  16   3   6       99.36      156.05     22.42 o 
  17   3   6        1.34      -20.89     17.50 o 
 -19   4   6       64.03       75.50     17.73 o 
 -18   4   6       48.07       14.22     16.69 o 
 -17   4   6      610.58      603.20     37.95 o 
 -16   4   6        6.93        7.98     12.99 o 
 -15   4   6      593.23      627.30     27.82 o 
 -14   4   6      220.96      281.15     17.62 o 
 -13   4   6     1874.28     1854.66     35.84 o 
 -12   4   6       68.77       12.23     10.16 o 
 -11   4   6     1333.01     1340.39     29.79 o 
 -10   4   6      231.75      258.44     13.99 o 
  -9   4   6     5694.19     5805.94     57.51 o 
  -8   4   6     1001.13      824.38     16.09 o 
  -7   4   6      933.07      846.01     18.60 o 
  -6   4   6     1116.24      932.29     15.58 o 
  -5   4   6    14940.25    15545.95    103.96 o 
  -4   4   6     5328.21     5032.56     39.76 o 
  -3   4   6     1203.96     1333.76     18.04 o 
  -2   4   6     2231.82     3072.08     28.43 o 
  -1   4   6       11.57       13.45      4.16 o 
   0   4   6      111.34      427.86     10.08 o 
   1   4   6     5589.23     5307.37     45.77 o 
   2   4   6      257.13      108.25      6.93 o 
   3   4   6      360.80      565.37     13.21 o 
   4   4   6       74.48      257.01      9.53 o 
   5   4   6       47.80       22.91      6.01 o 
   6   4   6       91.55       78.83      8.19 o 
   7   4   6     1003.04      862.25     23.70 o 
   8   4   6      203.64      191.76     13.03 o 
   9   4   6      583.99      554.96     20.18 o 
  10   4   6      399.24      421.52     21.98 o 
  11   4   6     1878.63     1832.57     50.02 o 
  12   4   6       15.64       36.27     12.36 o 
  13   4   6       25.28       11.02     13.34 o 
  14   4   6      755.82      918.70     36.95 o 
  15   4   6     1960.50     2188.09     56.76 o 
  16   4   6      824.70      705.83     48.50 o 
  17   4   6      292.73      337.30     32.17 o 
 -19   5   6      122.02      135.29     22.03 o 
 -18   5   6      100.37      154.16     20.83 o 
 -17   5   6        3.48       32.00     16.07 o 
 -16   5   6       47.13       70.88     16.89 o 
 -15   5   6      268.77      317.64     22.67 o 
 -14   5   6     1096.24      932.59     31.48 o 
 -13   5   6      252.77      185.12     16.64 o 
 -12   5   6     2377.05     2615.69     60.50 o 
 -11   5   6      317.81      242.20     16.41 o 
 -10   5   6       13.72        5.15      8.81 o 
  -9   5   6        2.37       46.98      9.52 o 
  -8   5   6       62.93       67.32      9.80 o 
  -7   5   6      476.36      612.22     13.89 o 
  -6   5   6     1745.67     2170.10     24.45 o 
  -5   5   6     6088.37     6892.72     52.68 o 
  -4   5   6     6044.19     6864.90     52.97 o 
  -3   5   6       14.92       10.52      4.77 o 
  -2   5   6      400.49      540.99     12.06 o 
  -1   5   6     2567.33     3180.88     32.04 o 
   0   5   6     1668.37     1027.52     17.33 o 
   1   5   6      273.46      215.64      9.94 o 
   2   5   6     1424.43     1669.69     25.42 o 
   3   5   6      111.23       26.66      7.66 o 
   4   5   6     1949.33     1374.17     24.13 o 
   5   5   6       77.48       32.86      7.87 o 
   6   5   6     6567.63     6911.82     74.88 o 
   7   5   6      617.96      476.79     19.11 o 
   8   5   6     3709.65     3867.30     57.01 o 
   9   5   6      109.96      114.87     14.39 o 
  10   5   6     1500.51     1455.39     37.00 o 
  11   5   6       43.90      110.09     17.28 o 
  12   5   6      931.30     1031.91     37.58 o 
  13   5   6      147.96      190.52     20.78 o 
  14   5   6       19.54       25.11     17.33 o 
  15   5   6        4.26        6.24     17.21 o 
  16   5   6      200.27      141.18     23.63 o 
 -18   6   6      266.14      319.95     28.38 o 
 -17   6   6       76.66       74.68     20.63 o 
 -16   6   6        0.19       -6.14     16.31 o 
 -15   6   6      124.37      119.08     19.66 o 
 -14   6   6        4.98       38.89     23.29 o 
 -13   6   6     1363.78     1558.34     43.80 o 
 -12   6   6     2502.09     2587.68     48.92 o 
 -11   6   6     3201.02     2949.45     49.23 o 
 -10   6   6      155.00      162.83     15.14 o 
  -9   6   6      125.37      143.37     17.09 o 
  -8   6   6       59.85       21.83      8.96 o 
  -7   6   6     1741.10     1921.36     29.52 o 
  -6   6   6      427.81      264.53     11.87 o 
  -5   6   6     1663.48     1475.68     23.50 o 
  -4   6   6      768.87      623.99     15.66 o 
  -3   6   6     3616.96     3685.44     41.54 o 
  -2   6   6        8.33       84.17      8.46 o 
  -1   6   6      261.49      293.47     14.02 o 
   0   6   6      498.21      599.61     17.99 o 
   1   6   6     3145.45     2805.53     37.59 o 
   2   6   6       42.74      105.79     10.15 o 
   3   6   6      996.09      970.35     22.14 o 
   4   6   6      391.00      374.77     16.17 o 
   5   6   6       26.24       16.24      8.30 o 
   6   6   6      105.34       41.53      9.37 o 
   7   6   6      927.25      968.02     27.36 o 
   8   6   6      688.93      724.59     29.26 o 
   9   6   6       12.43        2.61     11.70 o 
  10   6   6      557.65      571.64     27.59 o 
  11   6   6      869.98      978.83     34.82 o 
  12   6   6       94.93       75.88     16.52 o 
  13   6   6      858.62      772.94     33.36 o 
  14   6   6      106.89       99.40     19.63 o 
  15   6   6     1020.90     1172.96     44.61 o 
 -16   7   6      469.92      444.92     32.22 o 
 -15   7   6      177.82      208.86     22.32 o 
 -14   7   6      939.62      818.50     34.66 o 
 -13   7   6       29.63        8.93     14.90 o 
 -12   7   6      396.68      383.47     26.18 o 
 -11   7   6      820.18     1036.78     41.19 o 
 -10   7   6       60.81       47.50     13.93 o 
  -9   7   6        1.93        4.57     13.47 o 
  -8   7   6        3.66        6.70     11.66 o 
  -7   7   6     1236.22      972.18     30.25 o 
  -6   7   6      111.95       92.01     12.86 o 
  -5   7   6      164.43      279.74     17.29 o 
  -4   7   6       43.93       61.20     11.42 o 
  -3   7   6        1.88       11.76      9.55 o 
  -2   7   6      112.60      222.11     14.61 o 
  -1   7   6      326.36      351.98     16.55 o 
   0   7   6     1104.26     1023.56     24.68 o 
   1   7   6     2491.22     2851.27     41.78 o 
   2   7   6     3053.10     3375.89     46.62 o 
   3   7   6        5.76       -4.52      8.36 o 
   4   7   6     2181.19     2000.68     35.27 o 
   5   7   6      603.49      531.10     28.46 o 
   6   7   6      177.38      197.28     19.80 o 
   7   7   6      704.22      956.90     42.99 o 
   8   7   6       12.76       24.39     11.89 o 
   9   7   6        1.69        9.89     11.77 o 
  10   7   6       95.90       83.46     15.06 o 
  11   7   6      103.38      104.09     18.47 o 
  12   7   6       77.53       61.82     17.24 o 
  13   7   6        5.44       11.20     16.59 o 
 -14   8   6       92.05       43.89     20.09 o 
 -13   8   6      531.70      576.79     42.81 o 
 -12   8   6      676.63      584.55     34.60 o 
 -11   8   6      391.65      392.73     27.90 o 
 -10   8   6     1354.00     1299.36     43.48 o 
  -9   8   6       29.92       35.55     15.88 o 
  -8   8   6     1258.95     1436.93     38.56 o 
  -7   8   6      868.24     1020.30     35.90 o 
  -6   8   6      811.50      820.67     32.32 o 
  -5   8   6     1095.58     1107.60     35.90 o 
  -4   8   6     1672.02     1829.88     41.45 o 
  -3   8   6      722.00      708.14     29.98 o 
  -2   8   6     4323.47     4340.44     69.69 o 
  -1   8   6       17.42       15.26     12.16 o 
   0   8   6     1913.18     1890.93     47.69 o 
   1   8   6      243.67      143.82     15.19 o 
   2   8   6       13.89       44.56     11.93 o 
   3   8   6       28.79       36.48     11.48 o 
   4   8   6       55.22       42.29     12.84 o 
   5   8   6      437.70      450.27     23.05 o 
   6   8   6      267.31      154.24     15.72 o 
   7   8   6        2.20       41.18     12.99 o 
   8   8   6       59.91       73.98     15.26 o 
   9   8   6       75.64       51.71     14.75 o 
  10   8   6      328.05      443.92     25.58 o 
  11   8   6      331.13      384.57     28.94 o 
 -12   9   6        0.14       -7.32     17.55 o 
 -11   9   6       61.66      120.34     25.64 o 
 -10   9   6        7.25       21.15     19.38 o 
  -9   9   6       29.15       35.36     18.78 o 
  -8   9   6       28.60       24.76     18.31 o 
  -7   9   6      258.91      222.61     22.18 o 
  -6   9   6        0.06        1.72     15.51 o 
  -5   9   6       27.67       45.91     17.56 o 
  -4   9   6       52.63       54.88     17.29 o 
  -3   9   6      573.86      580.16     29.57 o 
  -2   9   6      345.21      483.63     30.43 o 
  -1   9   6      829.93      730.93     32.84 o 
   0   9   6      109.58       74.55     16.45 o 
   1   9   6     1586.23     1664.82     46.12 o 
   2   9   6      612.89      728.94     29.54 o 
   3   9   6       41.12       41.15     14.80 o 
   4   9   6       46.38       46.28     14.25 o 
   5   9   6      633.45      586.04     27.22 o 
   6   9   6       23.96       49.10     14.28 o 
   7   9   6      289.24      384.27     31.73 o 
   8   9   6      165.81      176.18     19.88 o 
   9   9   6      714.38      675.90     40.30 o 
  -9  10   6       41.96       37.91     21.41 o 
  -8  10   6      391.57      520.52     39.58 o 
  -7  10   6       19.43       25.39     21.09 o 
  -6  10   6      331.88      301.45     37.54 o 
  -5  10   6       27.48       40.81     21.41 o 
  -4  10   6      350.69      370.34     37.98 o 
  -3  10   6        6.55       -5.57     18.91 o 
  -2  10   6     1049.65     1032.50     57.79 o 
  -1  10   6        0.99        7.78     15.96 o 
   0  10   6      261.24      258.53     24.87 o 
   1  10   6      118.04      153.93     21.27 o 
   2  10   6       49.93       58.78     18.49 o 
   3  10   6        4.94       19.77     16.92 o 
   4  10   6      133.07       69.00     17.98 o 
   5  10   6       10.13       20.16     16.78 o 
   6  10   6      427.28      424.16     27.64 o 
 -21   0   7     1128.55      898.50     67.40 o 
 -19   0   7     1531.58     1409.84     64.75 o 
 -17   0   7     1259.57     1106.55     69.45 o 
 -15   0   7     1321.39     1498.71     64.07 o 
 -13   0   7       63.20        1.81     11.64 o 
 -11   0   7     2794.56     3486.58     53.54 o 
  -9   0   7      188.04       77.85      8.85 o 
  -7   0   7      410.05      504.48     26.20 o 
  -5   0   7     1043.48     1175.83     36.29 o 
  -3   0   7     1579.48     1279.68     29.84 o 
  -1   0   7     7538.15     9472.30    129.13 o 
   1   0   7     8493.91     9265.51    103.42 o 
   3   0   7    50505.47    55598.43    601.68 o 
   5   0   7     1250.92     1017.98     43.70 o 
   7   0   7    12865.35    14429.34    144.65 o 
   9   0   7       16.07       37.31      7.95 o 
  11   0   7       84.46      153.73     15.32 o 
  13   0   7     2232.45     1833.72     51.97 o 
  15   0   7       69.52       27.21     22.03 o 
  17   0   7      290.05      389.36     48.16 o 
 -21   1   7       32.25       74.00     18.68 o 
 -20   1   7       41.09       15.39     17.12 o 
 -19   1   7       40.54       31.12     16.45 o 
 -18   1   7      677.02      673.92     32.94 o 
 -17   1   7       56.11       58.23     14.96 o 
 -16   1   7        4.49        1.60     10.27 o 
 -15   1   7      335.29      385.82     21.17 o 
 -14   1   7     2898.12     3128.19     47.66 o 
 -13   1   7      394.71      458.03     18.83 o 
 -12   1   7     1147.14     1124.32     25.45 o 
 -11   1   7      469.27      609.43     14.65 o 
 -10   1   7      551.49      428.43     11.97 o 
  -9   1   7       39.72       60.69      6.11 o 
  -8   1   7     4049.69     4299.92     39.36 o 
  -7   1   7     4690.40     5269.78     46.92 o 
  -6   1   7     6311.46     4480.02     41.87 o 
  -5   1   7     1061.75     1072.97     17.14 o 
  -4   1   7     1812.07     1588.38     21.64 o 
  -3   1   7     4342.72     4395.35     47.36 o 
  -2   1   7     6687.87     6105.14     60.31 o 
  -1   1   7     4557.27     4668.32     47.36 o 
   0   1   7    15163.46    15240.08    117.71 o 
   1   1   7    11464.51    12102.30     94.72 o 
   2   1   7     2550.04     2440.99     21.88 o 
   3   1   7     2278.40     3204.07     29.59 o 
   4   1   7      443.12      403.82      9.09 o 
   5   1   7     3395.80     3777.60     35.60 o 
   6   1   7       13.18       11.75      4.68 o 
   7   1   7     1230.31     1252.43     16.33 o 
   8   1   7      625.29      354.86     10.11 o 
   9   1   7     1458.66     1288.53     19.65 o 
  10   1   7     4125.99     5223.99     50.71 o 
  11   1   7     1477.52     1292.65     24.84 o 
  12   1   7      265.25      137.84     16.44 o 
  13   1   7      370.79      267.01     19.79 o 
  14   1   7      417.01      454.39     26.13 o 
  15   1   7      467.63      659.65     30.71 o 
  16   1   7       36.71        5.06     14.43 o 
  17   1   7      380.83      343.34     29.64 o 
 -21   2   7      864.37      776.99     36.44 o 
 -20   2   7      256.46      297.02     25.06 o 
 -19   2   7      712.55      728.84     34.55 o 
 -18   2   7      419.03      378.19     23.78 o 
 -17   2   7     1638.95     1511.78     38.74 o 
 -16   2   7        2.58       50.06     12.75 o 
 -15   2   7      224.81      412.57     19.76 o 
 -14   2   7        1.35       -7.38      8.91 o 
 -13   2   7     1400.95     1154.79     25.65 o 
 -12   2   7      302.60      284.74     14.68 o 
 -11   2   7     8495.60     9897.44     84.73 o 
 -10   2   7     2873.32     2911.69     32.20 o 
  -9   2   7        1.59       50.90      6.06 o 
  -8   2   7      127.22      283.76     11.12 o 
  -7   2   7        0.60       23.03      4.54 o 
  -6   2   7       74.59       82.48      6.10 o 
  -5   2   7    12881.35    13039.11    106.47 o 
  -4   2   7    15959.09    14881.41    114.58 o 
  -3   2   7       22.99        6.71      4.27 o 
  -2   2   7     1813.21     1733.72     25.34 o 
  -1   2   7     4859.53     4217.80     46.43 o 
   0   2   7      448.82      322.55      9.91 o 
   1   2   7     3051.50     3293.21     29.02 o 
   2   2   7        7.54        1.57      3.50 o 
   3   2   7    13757.53    13931.27    100.29 o 
   4   2   7     5847.76     6442.81     52.21 o 
   5   2   7       28.85      130.14      6.07 o 
   6   2   7      829.90      959.32     14.11 o 
   7   2   7     3150.76     3423.29     32.18 o 
   8   2   7     3015.87     3468.70     35.87 o 
   9   2   7     1832.36     1480.58     25.02 o 
  10   2   7        2.98        4.26      7.23 o 
  11   2   7        2.23        8.27      9.06 o 
  12   2   7      244.81      394.88     21.95 o 
  13   2   7     1408.60     1348.62     39.41 o 
  14   2   7      240.20      316.84     23.25 o 
  15   2   7        2.30       20.98     15.24 o 
  16   2   7      796.87      597.86     34.84 o 
  17   2   7       16.97       29.04     16.65 o 
 -20   3   7      208.44      168.50     21.48 o 
 -19   3   7      117.72       77.66     17.43 o 
 -18   3   7       82.95       71.10     15.87 o 
 -17   3   7        1.80       18.17     13.55 o 
 -16   3   7      332.72      346.08     21.72 o 
 -15   3   7      137.35      120.69     13.74 o 
 -14   3   7     7414.46     7376.88     85.13 o 
 -13   3   7      266.21      295.99     16.76 o 
 -12   3   7     3514.27     3651.36     47.62 o 
 -11   3   7     2993.04     3388.29     41.59 o 
 -10   3   7     1061.98     1252.16     20.56 o 
  -9   3   7     1309.63     1292.11     20.06 o 
  -8   3   7      929.49     1180.18     17.45 o 
  -7   3   7     5353.61     5502.49     49.56 o 
  -6   3   7     1832.88     1447.77     19.24 o 
  -5   3   7     9461.54     9289.90     70.10 o 
  -4   3   7    12305.26    14391.88    108.30 o 
  -3   3   7       12.47       22.70      4.48 o 
  -2   3   7     1510.29     1134.77     16.51 o 
  -1   3   7      533.08      915.55     15.51 o 
   0   3   7        8.79       62.56      6.04 o 
   1   3   7     1351.46     1513.07     22.53 o 
   2   3   7       60.80      137.29      7.60 o 
   3   3   7       24.28       89.22      6.58 o 
   4   3   7     1271.18     1202.07     19.23 o 
   5   3   7      401.33      454.68     12.47 o 
   6   3   7     2601.48     2894.34     34.96 o 
   7   3   7     2959.06     2938.87     33.77 o 
   8   3   7        5.34       -6.35      6.34 o 
   9   3   7     1616.05     1442.05     27.39 o 
  10   3   7     3013.99     2973.45     44.79 o 
  11   3   7       39.43       -7.87      9.99 o 
  12   3   7      242.12      228.66     17.96 o 
  13   3   7      217.99      152.09     19.58 o 
  14   3   7     1054.12     1074.52     36.12 o 
  15   3   7        5.45       24.97     15.16 o 
  16   3   7      644.57      689.40     41.27 o 
  17   3   7      659.03      634.27     41.39 o 
 -20   4   7      645.14      616.09     32.44 o 
 -19   4   7      216.66       85.63     18.43 o 
 -18   4   7     1625.77     1575.96     45.32 o 
 -17   4   7     1751.64     1879.58     44.90 o 
 -16   4   7     3719.91     3833.17     63.95 o 
 -15   4   7      682.93      505.18     26.52 o 
 -14   4   7     1247.91     1301.67     31.79 o 
 -13   4   7       33.48       56.58     12.37 o 
 -12   4   7     1168.79     1003.85     27.49 o 
 -11   4   7        0.27       29.11      9.23 o 
 -10   4   7        4.82       21.55      8.39 o 
  -9   4   7      156.74      320.17     11.85 o 
  -8   4   7       80.97       33.18      6.02 o 
  -7   4   7        0.61       30.48      5.35 o 
  -6   4   7       15.44       11.77      5.00 o 
  -5   4   7     1657.13     1992.69     22.29 o 
  -4   4   7    13044.79    12519.81     88.38 o 
  -3   4   7       58.93      161.88      7.29 o 
  -2   4   7       11.36       24.09      5.04 o 
  -1   4   7     2854.18     2643.39     29.62 o 
   0   4   7     2363.76     2506.41     28.19 o 
   1   4   7      106.23      157.13      8.79 o 
   2   4   7     2959.98     2918.26     30.62 o 
   3   4   7      860.80      855.82     21.04 o 
   4   4   7     5155.55     6271.43     57.95 o 
   5   4   7       67.47       38.51      6.82 o 
   6   4   7     1404.60     1314.06     24.31 o 
   7   4   7       77.44       91.24     10.26 o 
   8   4   7     4077.54     4445.12     59.26 o 
   9   4   7      881.71      912.86     30.80 o 
  10   4   7       61.14       80.53     14.47 o 
  11   4   7      285.35      331.52     22.62 o 
  12   4   7      868.71      760.19     32.38 o 
  13   4   7      187.33      119.94     18.80 o 
  14   4   7      169.03      132.94     28.54 o 
  15   4   7      410.99      388.79     28.57 o 
  16   4   7      217.62      149.40     25.31 o 
 -19   5   7      163.18      158.14     24.03 o 
 -18   5   7       13.81       10.13     17.15 o 
 -17   5   7      244.57      158.82     24.09 o 
 -16   5   7      439.94      619.45     32.22 o 
 -15   5   7     1814.61     1924.37     49.01 o 
 -14   5   7      748.20      702.94     29.17 o 
 -13   5   7     1241.64     1189.60     35.26 o 
 -12   5   7     2025.22     2162.45     42.54 o 
 -11   5   7     1283.20     1409.12     33.38 o 
 -10   5   7       19.67       14.07      9.18 o 
  -9   5   7      408.59      391.08     15.40 o 
  -8   5   7        5.63       44.17      7.83 o 
  -7   5   7     4722.12     4309.71     43.95 o 
  -6   5   7     1581.77     2014.14     23.14 o 
  -5   5   7     4779.68     5282.76     45.54 o 
  -4   5   7     2333.05     3244.73     31.74 o 
  -3   5   7      254.39      398.79     11.07 o 
  -2   5   7      260.07      173.05      8.93 o 
  -1   5   7      200.44      238.12     10.49 o 
   0   5   7       40.08       17.21      5.92 o 
   1   5   7       46.90       20.40      6.71 o 
   2   5   7     1087.45     1209.14     23.01 o 
   3   5   7      325.81      249.72     12.24 o 
   4   5   7      129.79       85.43     10.90 o 
   5   5   7      389.70      423.92     17.54 o 
   6   5   7       21.29       23.32      8.62 o 
   7   5   7     1129.65     1324.71     27.89 o 
   8   5   7      867.45      906.35     33.59 o 
   9   5   7      792.21     1086.15     39.77 o 
  10   5   7      249.67      205.87     20.85 o 
  11   5   7      182.52      131.54     18.92 o 
  12   5   7        3.06       -0.97     13.66 o 
  13   5   7     1947.08     2133.41     52.15 o 
  14   5   7        0.59       12.65     15.86 o 
  15   5   7     2394.98     2360.43     61.93 o 
 -18   6   7      746.22      628.60     37.23 o 
 -17   6   7       21.18       48.21     19.41 o 
 -16   6   7     1559.33     1498.73     74.32 o 
 -15   6   7      239.14      203.12     22.42 o 
 -14   6   7       57.86       82.51     17.89 o 
 -13   6   7       43.43       43.82     15.21 o 
 -12   6   7      195.09      208.00     19.96 o 
 -11   6   7      115.94      227.88     19.90 o 
 -10   6   7      793.60      830.25     25.23 o 
  -9   6   7     4040.26     3692.29     52.59 o 
  -8   6   7      759.74      807.46     23.03 o 
  -7   6   7     1022.50      861.72     21.40 o 
  -6   6   7      380.05      347.03     15.69 o 
  -5   6   7      899.22      736.27     19.96 o 
  -4   6   7      977.66      720.00     18.61 o 
  -3   6   7     2190.78     2378.26     33.27 o 
  -2   6   7     1219.33     1193.84     22.95 o 
  -1   6   7      231.10      266.93     12.95 o 
   0   6   7     2242.74     2464.77     36.00 o 
   1   6   7      134.22      139.13     10.81 o 
   2   6   7     5333.71     4803.79     54.33 o 
   3   6   7      202.60      112.56     10.64 o 
   4   6   7     3008.40     3435.26     46.38 o 
   5   6   7        4.65       -1.09      8.57 o 
   6   6   7     2231.08     2139.43     41.91 o 
   7   6   7       70.84       18.95     11.47 o 
   8   6   7     1184.34     1072.48     33.39 o 
   9   6   7       75.34      152.03     17.05 o 
  10   6   7      175.56      267.79     20.84 o 
  11   6   7        1.59       24.94     13.78 o 
  12   6   7      114.74       39.61     15.08 o 
  13   6   7      154.52      151.97     19.91 o 
  14   6   7       37.58       55.68     21.66 o 
 -16   7   7      162.24      123.68     23.35 o 
 -15   7   7      325.56      335.21     28.22 o 
 -14   7   7       66.41       72.38     21.00 o 
 -13   7   7     1214.71     1087.17     51.55 o 
 -12   7   7     1851.98     1607.11     46.94 o 
 -11   7   7     2716.41     2828.43     95.97 o 
 -10   7   7      930.21      878.34     34.50 o 
  -9   7   7        9.97       15.41     12.74 o 
  -8   7   7       88.28       78.37     14.30 o 
  -7   7   7     2878.51     2762.05     49.61 o 
  -6   7   7     1624.95     1728.54     35.94 o 
  -5   7   7     1728.67     1815.34     40.56 o 
  -4   7   7     1652.71     1362.50     32.62 o 
  -3   7   7     1732.24     1532.14     31.12 o 
  -2   7   7     2089.44     2168.58     37.34 o 
  -1   7   7       77.03      100.73     14.11 o 
   0   7   7      849.51      744.32     23.40 o 
   1   7   7        0.29        7.08      9.39 o 
   2   7   7        4.69       -1.26      8.89 o 
   3   7   7      253.02      327.80     17.53 o 
   4   7   7        0.13        4.18      9.51 o 
   5   7   7      762.38      755.38     25.90 o 
   6   7   7     1082.06      769.03     26.61 o 
   7   7   7       10.96        6.76     11.71 o 
   8   7   7       56.58       95.81     14.71 o 
   9   7   7      458.39      518.88     27.74 o 
  10   7   7      319.26      170.12     25.08 o 
  11   7   7      440.50      355.72     32.73 o 
  12   7   7      428.75      517.70     32.61 o 
  13   7   7      885.90      949.85     41.28 o 
 -14   8   7       81.41       92.01     21.60 o 
 -13   8   7      255.68      252.02     26.25 o 
 -12   8   7       18.10       -1.48     22.61 o 
 -11   8   7      160.45       94.44     19.06 o 
 -10   8   7       57.14       70.63     18.29 o 
  -9   8   7      214.86      129.01     20.92 o 
  -8   8   7      164.74      190.26     20.16 o 
  -7   8   7       12.20        4.14     14.71 o 
  -6   8   7       49.03       95.76     15.05 o 
  -5   8   7      752.45      698.96     25.78 o 
  -4   8   7      654.94      621.83     28.49 o 
  -3   8   7     2468.10     2563.09     50.95 o 
  -2   8   7      227.24      238.44     19.36 o 
  -1   8   7      541.10      590.06     25.07 o 
   0   8   7      166.07      182.21     16.58 o 
   1   8   7      932.53     1017.37     36.91 o 
   2   8   7     1292.49     1190.57     39.54 o 
   3   8   7      579.90      511.57     23.39 o 
   4   8   7       74.53       65.95     13.34 o 
   5   8   7       26.20       73.33     14.25 o 
   6   8   7      100.94       87.33     15.22 o 
   7   8   7      699.14      549.51     27.87 o 
   8   8   7       41.92       42.83     14.51 o 
   9   8   7       19.24       64.03     15.79 o 
  10   8   7      230.58      197.61     20.50 o 
  11   8   7      100.20       52.71     16.51 o 
 -12   9   7      433.69      550.81     38.45 o 
 -11   9   7      120.70      200.30     31.15 o 
 -10   9   7      421.27      467.51     34.14 o 
  -9   9   7      287.61      220.53     26.75 o 
  -8   9   7      975.47      934.31     42.99 o 
  -7   9   7      625.25      617.34     31.65 o 
  -6   9   7      675.50      772.79     42.48 o 
  -5   9   7      215.08      254.47     30.00 o 
  -4   9   7      962.49      945.46     38.88 o 
  -3   9   7       32.32       41.65     15.82 o 
  -2   9   7      469.17      510.77     37.09 o 
  -1   9   7       13.26        6.46     14.01 o 
   0   9   7      353.27      333.52     25.26 o 
   1   9   7      328.93      327.70     23.34 o 
   2   9   7       72.97       75.67     15.43 o 
   3   9   7      257.66      244.29     23.07 o 
   4   9   7      268.23      353.79     22.36 o 
   5   9   7       57.50       30.49     14.25 o 
   6   9   7      285.88      227.54     20.66 o 
   7   9   7      546.28      492.41     26.91 o 
   8   9   7      106.80      163.77     19.94 o 
   9   9   7       15.30        6.23     15.50 o 
  -8  10   7      189.83      247.85     37.04 o 
  -7  10   7       20.02       14.60     23.49 o 
  -6  10   7       36.56       25.41     20.44 o 
  -5  10   7      157.23      169.21     41.08 o 
  -4  10   7       13.76       18.55     23.91 o 
  -3  10   7      243.67      253.08     25.96 o 
  -2  10   7       82.30      116.06     20.42 o 
  -1  10   7      916.02      888.55     38.36 o 
   0  10   7        2.46       14.90     16.84 o 
   1  10   7      625.21      704.73     40.69 o 
   2  10   7       70.16       98.66     20.50 o 
   3  10   7      488.91      450.29     48.34 o 
   4  10   7      103.69       69.47     17.11 o 
   5  10   7       57.49      114.11     19.72 o 
 -20   0   8     1000.60     1069.26     78.25 o 
 -18   0   8      823.36      776.03     59.44 o 
 -16   0   8      142.90      160.18     23.12 o 
 -14   0   8     1251.53     1059.01     47.04 o 
 -12   0   8     5287.21     5343.64     84.68 o 
 -10   0   8     2654.18     2180.12     34.74 o 
  -8   0   8     1198.70     1195.50     31.89 o 
  -6   0   8      113.72      396.92     20.01 o 
  -4   0   8     4299.42     2848.63     65.67 o 
  -2   0   8     2665.06     1632.94     31.21 o 
   0   0   8     6663.00     4534.75     53.30 o 
   2   0   8     1145.08      669.68     14.45 o 
   4   0   8    11452.28    13587.71    164.19 o 
   6   0   8        7.78      175.52     13.81 o 
   8   0   8      830.30      922.74     23.12 o 
  10   0   8     9349.61     8450.73    102.17 o 
  12   0   8      191.21      237.03     23.30 o 
  14   0   8     2167.21     2038.92     63.70 o 
  16   0   8     2141.81     2102.27     81.02 o 
 -21   1   8     1941.92     1777.39     52.09 o 
 -20   1   8       93.02       92.09     18.23 o 
 -19   1   8      741.27      807.02     49.83 o 
 -18   1   8      363.57      404.13     23.49 o 
 -17   1   8      588.65      643.40     35.39 o 
 -16   1   8      112.33       70.09     14.82 o 
 -15   1   8     2123.54     1817.40     36.19 o 
 -14   1   8       36.77       53.71     10.94 o 
 -13   1   8      938.10     1306.16     28.47 o 
 -12   1   8        0.13        9.87      7.85 o 
 -11   1   8      123.15       67.17      7.53 o 
 -10   1   8      496.54      792.50     15.59 o 
  -9   1   8     1653.65     1163.01     17.53 o 
  -8   1   8     5886.22     5732.67     55.45 o 
  -7   1   8     2029.88     2375.73     27.94 o 
  -6   1   8      594.56      581.05     12.93 o 
  -5   1   8      146.59       79.78      6.56 o 
  -4   1   8      403.66      328.19      9.24 o 
  -3   1   8       12.49       71.16      6.15 o 
  -2   1   8     3023.46     2751.78     30.36 o 
  -1   1   8     7661.89     6236.54     56.39 o 
   0   1   8    17988.35    20325.55    149.90 o 
   1   1   8    21367.97    21735.24    159.19 o 
   2   1   8     3653.42     3974.33     31.07 o 
   3   1   8    22027.34    21924.18    164.91 o 
   4   1   8      618.46      831.45     14.42 o 
   5   1   8     2991.27     2812.53     29.89 o 
   6   1   8     1776.64     2469.94     29.23 o 
   7   1   8      710.46      578.90     14.31 o 
   8   1   8      235.95      206.46     12.38 o 
   9   1   8     2919.50     3247.41     40.53 o 
  10   1   8      140.55      241.91     10.17 o 
  11   1   8       82.09       44.60      8.14 o 
  12   1   8      723.35      708.09     31.17 o 
  13   1   8        0.52        0.90     11.45 o 
  14   1   8      282.67      194.42     26.57 o 
  15   1   8        6.17       18.19     14.02 o 
  16   1   8      217.75      260.39     28.16 o 
  17   1   8      727.06      619.77     45.58 o 
 -21   2   8      300.41      276.10     25.38 o 
 -20   2   8        0.37       12.20     15.72 o 
 -19   2   8       67.21       64.16     17.21 o 
 -18   2   8     1351.46     1231.11     48.31 o 
 -17   2   8      692.35      851.21     33.27 o 
 -16   2   8      109.30      162.90     16.38 o 
 -15   2   8        2.74        3.97     10.49 o 
 -14   2   8       56.16       47.64     11.04 o 
 -13   2   8        3.79        7.70      9.14 o 
 -12   2   8     3311.12     3359.83     43.93 o 
 -11   2   8     5034.16     4751.41     48.56 o 
 -10   2   8     6804.80     6857.46     59.38 o 
  -9   2   8     3163.66     3380.92     37.28 o 
  -8   2   8     6439.86     6121.38     51.08 o 
  -7   2   8     4674.21     5032.60     42.86 o 
  -6   2   8     3749.76     4724.14     45.44 o 
  -5   2   8      213.74      185.54      8.38 o 
  -4   2   8     6529.18     4940.96     45.50 o 
  -3   2   8      799.32      894.80     15.12 o 
  -2   2   8     2572.59     3508.07     44.64 o 
  -1   2   8     2495.90     2166.99     27.95 o 
   0   2   8      223.54      640.13     13.12 o 
   1   2   8      168.70       96.50      5.54 o 
   2   2   8     1887.41     1488.74     17.74 o 
   3   2   8     1093.18     1336.28     17.39 o 
   4   2   8       88.98       78.32      5.87 o 
   5   2   8       46.92       24.92      4.22 o 
   6   2   8      261.65      101.73      5.98 o 
   7   2   8      271.45      231.35      8.61 o 
   8   2   8      788.75      911.88     17.33 o 
   9   2   8      674.49      907.98     18.21 o 
  10   2   8     4929.89     4400.68     50.06 o 
  11   2   8     1266.49     1420.26     35.04 o 
  12   2   8      779.29      635.32     33.38 o 
  13   2   8      521.44      793.38     32.52 o 
  14   2   8      134.48      122.48     18.32 o 
  15   2   8      834.98      696.43     33.64 o 
  16   2   8      198.67      234.23     23.96 o 
  17   2   8      365.68      517.64     41.38 o 
 -20   3   8      629.30      670.48     43.37 o 
 -19   3   8      233.89      257.00     32.54 o 
 -18   3   8      764.06      682.45     32.83 o 
 -17   3   8     1186.91     1356.38     37.83 o 
 -16   3   8     2120.17     1787.99     39.25 o 
 -15   3   8        7.79       15.87     10.81 o 
 -14   3   8      493.65      475.85     20.83 o 
 -13   3   8     1955.38     2312.55     39.29 o 
 -12   3   8       65.27       78.33     10.66 o 
 -11   3   8      742.19      590.89     16.96 o 
 -10   3   8      124.95       81.75     11.61 o 
  -9   3   8      334.73      192.55      9.35 o 
  -8   3   8     7583.58     6822.41     59.89 o 
  -7   3   8     1808.76     2188.72     25.68 o 
  -6   3   8      184.82      269.71      9.30 o 
  -5   3   8       10.93       31.61      5.14 o 
  -4   3   8      636.11     1261.19     17.58 o 
  -3   3   8      351.60      436.71     10.36 o 
  -2   3   8     2115.96     1651.11     21.35 o 
  -1   3   8     4741.73     4665.11     47.18 o 
   0   3   8     3480.62     3884.64     40.46 o 
   1   3   8     3067.59     2804.52     33.78 o 
   2   3   8     2596.68     2343.92     26.24 o 
   3   3   8     1728.37     1626.30     24.21 o 
   4   3   8     2594.20     2596.48     29.25 o 
   5   3   8     1127.33     1065.26     17.26 o 
   6   3   8      308.18      415.75     11.76 o 
   7   3   8     1592.10     1444.15     23.21 o 
   8   3   8      486.66      351.89     17.91 o 
   9   3   8     3549.26     4314.94     52.73 o 
  10   3   8      930.11      801.38     26.45 o 
  11   3   8      175.21      232.42     17.50 o 
  12   3   8      343.22      329.01     20.64 o 
  13   3   8        0.14       14.07     12.69 o 
  14   3   8        0.58       -2.34     13.96 o 
  15   3   8      317.35      494.01     31.01 o 
  16   3   8      778.64      960.77     51.50 o 
 -20   4   8       97.24       95.66     22.56 o 
 -19   4   8        1.30        8.90     16.72 o 
 -18   4   8     1549.12     1509.92     42.59 o 
 -17   4   8      262.91      300.34     22.42 o 
 -16   4   8     2597.80     2528.96     57.62 o 
 -15   4   8       23.43       97.26     14.99 o 
 -14   4   8       31.24       52.22     12.95 o 
 -13   4   8     3296.96     3061.02     49.73 o 
 -12   4   8       22.66       25.09     11.69 o 
 -11   4   8     4752.43     4716.21     58.34 o 
 -10   4   8       60.37       70.80      9.48 o 
  -9   4   8     2878.64     3087.49     34.95 o 
  -8   4   8      150.91      105.27     10.19 o 
  -7   4   8      266.97      285.22     10.91 o 
  -6   4   8       15.91       29.10      5.61 o 
  -5   4   8     2953.43     3033.61     31.16 o 
  -4   4   8     1473.05     2077.87     23.22 o 
  -3   4   8       83.95       98.10      6.92 o 
  -2   4   8       30.36       87.48      7.25 o 
  -1   4   8     5594.34     5167.62     49.01 o 
   0   4   8     2773.97     3437.63     33.89 o 
   1   4   8      328.91      399.53     12.55 o 
   2   4   8       59.66       28.56      5.91 o 
   3   4   8      550.75      641.87     15.65 o 
   4   4   8      556.02      574.40     16.40 o 
   5   4   8      378.75      425.99     18.80 o 
   6   4   8      108.44       69.45     10.02 o 
   7   4   8     2074.98     2085.61     34.97 o 
   8   4   8      135.70      201.65     13.78 o 
   9   4   8     1463.55     1476.50     37.98 o 
  10   4   8      232.49      162.59     17.98 o 
  11   4   8     1130.33     1279.27     38.85 o 
  12   4   8      182.46       81.91     16.15 o 
  13   4   8      237.75      198.65     21.41 o 
  14   4   8        1.02       -8.63     14.70 o 
  15   4   8     1043.85     1026.88     44.34 o 
  16   4   8      474.05      487.82     37.31 o 
 -19   5   8        7.92       12.22     18.74 o 
 -18   5   8        4.98        6.11     17.62 o 
 -17   5   8       24.70        6.97     16.64 o 
 -16   5   8       35.05       43.77     17.26 o 
 -15   5   8       33.52       41.77     16.14 o 
 -14   5   8      172.37      177.69     19.66 o 
 -13   5   8       69.76       79.26     16.28 o 
 -12   5   8      312.57      302.52     20.69 o 
 -11   5   8      120.78      180.24     15.62 o 
 -10   5   8       20.53       51.88     11.41 o 
  -9   5   8      474.97      516.18     21.05 o 
  -8   5   8        5.43        6.40      7.50 o 
  -7   5   8        4.93        2.90      6.55 o 
  -6   5   8     1247.79     1392.63     27.44 o 
  -5   5   8     1555.74     1957.34     29.12 o 
  -4   5   8     5479.80     6222.20     60.52 o 
  -3   5   8     2618.42     3120.28     39.22 o 
  -2   5   8     1786.04     1524.51     26.99 o 
  -1   5   8      197.41      207.22     10.53 o 
   0   5   8     1964.31     2119.88     29.43 o 
   1   5   8        2.95        6.63      6.42 o 
   2   5   8     3357.11     3257.43     41.65 o 
   3   5   8        0.70        5.73      7.89 o 
   4   5   8     3609.57     3371.52     47.02 o 
   5   5   8       93.04       83.34     10.71 o 
   6   5   8     2116.94     2254.46     45.45 o 
   7   5   8        1.30        2.12      9.92 o 
   8   5   8     2318.32     2248.02     50.18 o 
   9   5   8      480.55      656.46     31.04 o 
  10   5   8      345.77      252.10     22.58 o 
  11   5   8       92.72       20.01     14.21 o 
  12   5   8       30.01        4.81     13.96 o 
  13   5   8       36.54       31.55     16.04 o 
  14   5   8      145.93      219.91     24.27 o 
  15   5   8       27.66       87.17     19.93 o 
 -18   6   8      106.29      129.56     22.93 o 
 -17   6   8      172.58      174.81     28.21 o 
 -16   6   8       10.42       23.64     17.20 o 
 -15   6   8      620.75      549.05     31.44 o 
 -14   6   8       51.61       27.07     16.16 o 
 -13   6   8     6358.35     6231.04     96.62 o 
 -12   6   8      195.43      177.19     18.84 o 
 -11   6   8     1973.15     1947.32     43.63 o 
 -10   6   8     1022.20     1067.10     30.07 o 
  -9   6   8     1517.77     1455.46     32.53 o 
  -8   6   8      289.45      326.48     23.52 o 
  -7   6   8     1973.37     1903.15     42.20 o 
  -6   6   8       23.66       45.23     10.11 o 
  -5   6   8     1130.24     1214.58     24.97 o 
  -4   6   8       20.81        6.99      7.55 o 
  -3   6   8      220.35      301.87     14.69 o 
  -2   6   8      288.43      158.86     11.70 o 
  -1   6   8       65.11       52.67      9.47 o 
   0   6   8       43.07      115.18     11.49 o 
   1   6   8      494.89      559.87     18.80 o 
   2   6   8      147.30      162.09     16.07 o 
   3   6   8      367.66      324.76     15.68 o 
   4   6   8       11.61       40.88      9.61 o 
   5   6   8      619.29      729.29     25.35 o 
   6   6   8      194.03      189.21     21.84 o 
   7   6   8      337.42      297.16     20.27 o 
   8   6   8      162.26       95.38     15.54 o 
   9   6   8     1197.29     1017.85     34.08 o 
  10   6   8      512.10      621.46     29.03 o 
  11   6   8     1734.83     2088.99     54.13 o 
  12   6   8        2.07       -4.84     14.98 o 
  13   6   8     2310.94     2185.72     61.45 o 
  14   6   8      782.04      800.33     41.85 o 
 -16   7   8      154.33      129.78     24.86 o 
 -15   7   8       16.83       19.96     19.15 o 
 -14   7   8       23.57       56.51     19.79 o 
 -13   7   8       37.00       -5.91     15.48 o 
 -12   7   8      495.88      409.36     28.38 o 
 -11   7   8      128.99      110.41     18.65 o 
 -10   7   8      265.99      317.62     21.42 o 
  -9   7   8       77.31       81.20     17.62 o 
  -8   7   8     2174.72     2341.82     46.10 o 
  -7   7   8     1402.57     1347.46     35.02 o 
  -6   7   8      403.94      403.02     19.88 o 
  -5   7   8       46.11       19.12     10.34 o 
  -4   7   8     2519.46     2658.41     46.97 o 
  -3   7   8      837.90      676.51     22.36 o 
  -2   7   8      618.83      512.92     20.17 o 
  -1   7   8     1798.84     1998.91     40.05 o 
   0   7   8      538.54      562.56     21.09 o 
   1   7   8      211.56      148.63     13.66 o 
   2   7   8     1036.79     1033.80     27.40 o 
   3   7   8       10.27       30.96     10.68 o 
   4   7   8       48.69       14.18     12.59 o 
   5   7   8      551.19      450.27     26.45 o 
   6   7   8      772.41      972.37     33.01 o 
   7   7   8      489.07      559.21     27.07 o 
   8   7   8       34.70        4.10     12.89 o 
   9   7   8       14.70        9.19     14.29 o 
  10   7   8       64.51       52.17     17.26 o 
  11   7   8        0.63       -9.36     16.60 o 
  12   7   8      226.92      303.02     25.40 o 
 -14   8   8      199.37      212.99     25.07 o 
 -13   8   8      932.40      904.74     54.34 o 
 -12   8   8       58.18       51.92     18.90 o 
 -11   8   8      624.89      413.58     32.11 o 
 -10   8   8     2338.45     2647.73    114.48 o 
  -9   8   8      821.30      923.65     42.63 o 
  -8   8   8      353.14      289.03     23.34 o 
  -7   8   8      272.19      259.93     25.00 o 
  -6   8   8      328.91      239.99     23.39 o 
  -5   8   8      437.06      424.21     25.35 o 
  -4   8   8      880.51     1018.78     36.36 o 
  -3   8   8      946.27      965.71     32.98 o 
  -2   8   8     2781.27     2527.50     51.14 o 
  -1   8   8       86.22      118.72     19.15 o 
   0   8   8        0.32       11.15     11.06 o 
   1   8   8      107.70      110.14     15.13 o 
   2   8   8      171.13      213.08     17.87 o 
   3   8   8       39.12       29.17     12.29 o 
   4   8   8      398.42      295.88     24.69 o 
   5   8   8      412.90      418.83     23.16 o 
   6   8   8       11.37        6.14     12.61 o 
   7   8   8      275.62      239.28     19.65 o 
   8   8   8      859.02      739.70     30.24 o 
   9   8   8      248.25      259.17     21.36 o 
  10   8   8       69.23       83.75     19.45 o 
 -12   9   8       18.80       37.68     24.07 o 
 -11   9   8       40.59       28.03     19.93 o 
 -10   9   8        5.80        1.43     18.47 o 
  -9   9   8       73.02       76.38     21.72 o 
  -8   9   8      299.69      276.62     27.28 o 
  -7   9   8      706.72      718.91     41.75 o 
  -6   9   8        0.81      -32.45     16.46 o 
  -5   9   8       38.46       61.14     17.83 o 
  -4   9   8        0.86       38.78     16.01 o 
  -3   9   8      476.71      398.91     26.98 o 
  -2   9   8       86.58       63.70     17.21 o 
  -1   9   8     1195.38     1317.91     42.14 o 
   0   9   8      986.00      896.18     42.64 o 
   1   9   8      608.35      573.31     31.33 o 
   2   9   8      635.01      632.78     28.53 o 
   3   9   8       71.82       33.55     15.11 o 
   4   9   8       75.98       37.74     15.04 o 
   5   9   8      101.88      107.42     16.77 o 
   6   9   8      508.34      621.23     30.88 o 
   7   9   8     1064.90     1194.56     48.04 o 
   8   9   8       10.12       13.12     15.79 o 
  -8  10   8      213.43      262.07     53.68 o 
  -7  10   8      123.32      138.38     26.46 o 
  -6  10   8      235.30      180.98     28.48 o 
  -5  10   8        5.74       12.73     19.27 o 
  -4  10   8      120.79       93.60     24.39 o 
  -3  10   8      213.32      158.02     23.36 o 
  -2  10   8      390.27      311.71     26.68 o 
  -1  10   8       35.19       57.69     18.67 o 
   0  10   8      192.02      185.67     23.33 o 
   1  10   8        0.04        8.13     16.61 o 
   2  10   8      122.18      143.09     22.02 o 
   3  10   8      227.51      293.52     25.55 o 
   4  10   8      163.63      129.01     20.00 o 
 -21   0   9     1448.16     1671.65     78.16 o 
 -19   0   9      679.81      743.04     42.06 o 
 -17   0   9      612.41      769.30     42.69 o 
 -15   0   9       29.24        2.72     13.56 o 
 -13   0   9       37.26       20.49     12.30 o 
 -11   0   9      382.61      259.18     14.61 o 
  -9   0   9     1432.47     1262.84     52.42 o 
  -7   0   9     8063.75     6716.35     81.87 o 
  -5   0   9        7.57       23.46      7.65 o 
  -3   0   9     7145.79     4995.53     73.05 o 
  -1   0   9     5798.73     7830.47     93.56 o 
   1   0   9    28307.16    27344.08    271.12 o 
   3   0   9    13784.91    16631.71    195.38 o 
   5   0   9      279.92      235.44     16.24 o 
   7   0   9      229.47      275.40     18.19 o 
   9   0   9       32.99       30.34     11.79 o 
  11   0   9     1512.42     1518.47     31.97 o 
  13   0   9        0.23       47.92     19.52 o 
  15   0   9      281.74      274.37     55.12 o 
  17   0   9      590.92      500.67     49.01 o 
 -21   1   9      410.16      384.41     31.56 o 
 -20   1   9      678.07      595.40     32.98 o 
 -19   1   9      178.55      150.35     21.54 o 
 -18   1   9      420.68      333.71     23.08 o 
 -17   1   9        1.26        4.87     12.00 o 
 -16   1   9     2377.06     2559.46     42.69 o 
 -15   1   9      152.23      193.87     15.10 o 
 -14   1   9     2413.28     2508.07     41.67 o 
 -13   1   9       46.24        6.59      9.02 o 
 -12   1   9     2501.98     2596.06     38.00 o 
 -11   1   9      456.30      478.44     13.57 o 
 -10   1   9     8182.23     8959.08     72.57 o 
  -9   1   9        5.63       20.27      5.25 o 
  -8   1   9     3116.57     2462.85     30.00 o 
  -7   1   9     4745.35     4866.41     45.37 o 
  -6   1   9     2872.05     2320.78     29.31 o 
  -5   1   9      162.00      184.76      8.37 o 
  -4   1   9      120.12        3.21      4.21 o 
  -3   1   9        4.92       34.66      5.44 o 
  -2   1   9      236.56      790.54     14.52 o 
  -1   1   9       55.21       99.64      6.23 o 
   0   1   9     4887.10     2852.29     28.16 o 
   1   1   9     1953.46     2082.65     22.10 o 
   2   1   9     2005.12     3282.73     29.01 o 
   3   1   9     5747.68     5688.85     50.97 o 
   4   1   9      569.34      341.05     10.46 o 
   5   1   9     2188.65     2169.70     27.06 o 
   6   1   9      812.80      749.53     14.99 o 
   7   1   9      860.46      673.55     14.95 o 
   8   1   9     1396.14     1300.45     20.69 o 
   9   1   9      256.70      235.80     11.41 o 
  10   1   9     1314.88     1242.20     23.74 o 
  11   1   9      428.85      466.32     20.32 o 
  12   1   9     5160.42     5223.46     88.80 o 
  13   1   9      335.19      324.93     23.49 o 
  14   1   9      251.48      258.52     31.18 o 
  15   1   9     1296.97     1292.63     42.76 o 
  16   1   9      700.91      771.37     40.46 o 
 -21   2   9     1135.53     1239.06     45.90 o 
 -20   2   9       24.65        3.27     15.43 o 
 -19   2   9      159.72      150.81     24.16 o 
 -18   2   9      354.88      344.89     25.51 o 
 -17   2   9     1543.09     1507.04     41.79 o 
 -16   2   9      485.83      457.24     26.12 o 
 -15   2   9       21.49       36.47     11.45 o 
 -14   2   9      276.55      295.92     19.67 o 
 -13   2   9      126.84       47.39     10.59 o 
 -12   2   9     1546.72     1771.34     30.23 o 
 -11   2   9      389.18      477.44     14.74 o 
 -10   2   9     1003.57     1098.06     19.35 o 
  -9   2   9      674.28      512.68     12.36 o 
  -8   2   9       24.72       50.74      5.57 o 
  -7   2   9     2983.14     2319.82     26.43 o 
  -6   2   9     4845.69     4464.70     42.66 o 
  -5   2   9     2157.44     2429.07     28.86 o 
  -4   2   9     4618.00     4129.90     40.16 o 
  -3   2   9     3475.39     2584.88     30.50 o 
  -2   2   9       12.26        0.18      5.37 o 
  -1   2   9      525.53      975.22     19.55 o 
   0   2   9     1081.96     1138.40     17.28 o 
   1   2   9     6940.25     7057.11     56.55 o 
   2   2   9     6747.83     7261.44     56.60 o 
   3   2   9    15412.36    16095.13    115.10 o 
   4   2   9      596.30      640.91     11.38 o 
   5   2   9     1161.92      989.25     15.28 o 
   6   2   9      153.13       46.07      6.17 o 
   7   2   9      400.94      485.60     14.96 o 
   8   2   9      124.06      113.79      9.75 o 
   9   2   9        5.66        8.60      6.62 o 
  10   2   9       32.22       63.47      8.76 o 
  11   2   9       44.59       19.32     11.24 o 
  12   2   9      144.64      171.03     16.51 o 
  13   2   9       26.90       49.57     13.73 o 
  14   2   9     1236.49     1219.66     41.03 o 
  15   2   9      385.45      333.38     34.40 o 
  16   2   9      575.15      617.74     34.65 o 
 -20   3   9        0.41        7.05     17.48 o 
 -19   3   9        7.20       -5.12     15.76 o 
 -18   3   9        1.10       25.81     15.66 o 
 -17   3   9        3.30       -4.65     13.35 o 
 -16   3   9        2.20       14.11     13.75 o 
 -15   3   9      328.66      274.80     22.31 o 
 -14   3   9      277.82      289.59     18.79 o 
 -13   3   9     1393.21     1291.96     29.53 o 
 -12   3   9     1583.39     1648.04     29.63 o 
 -11   3   9       18.85       22.62      8.44 o 
 -10   3   9      792.71      902.05     18.13 o 
  -9   3   9     6101.59     5472.53     50.79 o 
  -8   3   9     1218.32      990.34     17.77 o 
  -7   3   9     4645.13     4986.39     44.17 o 
  -6   3   9      719.99     1094.57     17.30 o 
  -5   3   9       83.46      178.33      8.39 o 
  -4   3   9      256.12      137.74      7.39 o 
  -3   3   9      767.52      646.67     14.32 o 
  -2   3   9     1303.12     1154.57     18.38 o 
  -1   3   9       14.10        4.79      5.97 o 
   0   3   9      665.75      998.20     17.77 o 
   1   3   9       67.56       19.54      5.54 o 
   2   3   9      690.68      574.61     11.34 o 
   3   3   9      694.44      901.15     15.58 o 
   4   3   9      121.14       78.43      6.30 o 
   5   3   9     1133.09     1023.04     17.76 o 
   6   3   9      887.90     1276.25     24.72 o 
   7   3   9      395.87      530.43     18.15 o 
   8   3   9      300.69      252.05     12.11 o 
   9   3   9        6.30       19.23      9.84 o 
  10   3   9      129.60      287.57     19.66 o 
  11   3   9      239.53      191.32     17.81 o 
  12   3   9      255.10      399.88     24.62 o 
  13   3   9      363.72      365.89     24.02 o 
  14   3   9        9.40       -5.86     14.13 o 
  15   3   9      143.51      166.71     21.70 o 
  16   3   9      906.30      811.55     53.25 o 
 -19   4   9       50.64       16.49     18.67 o 
 -18   4   9      995.79     1052.47     48.01 o 
 -17   4   9      420.61      359.51     27.86 o 
 -16   4   9      305.03      366.91     28.84 o 
 -15   4   9       35.28       43.10     16.70 o 
 -14   4   9     2124.05     2038.53     49.14 o 
 -13   4   9       79.65       93.90     16.26 o 
 -12   4   9      825.59      684.32     25.90 o 
 -11   4   9      152.27      211.37     15.51 o 
 -10   4   9      182.15      255.65     13.98 o 
  -9   4   9       64.98       43.81      8.05 o 
  -8   4   9      119.04      134.47      9.00 o 
  -7   4   9      230.92      136.95      8.80 o 
  -6   4   9     1330.20      981.90     17.80 o 
  -5   4   9     1535.51     1774.64     23.52 o 
  -4   4   9     3373.10     3078.25     33.29 o 
  -3   4   9       51.08       47.20      6.77 o 
  -2   4   9      263.05      265.75     10.42 o 
  -1   4   9      619.99      679.66     14.92 o 
   0   4   9     2899.79     2374.20     34.09 o 
   1   4   9      428.91      561.76     14.93 o 
   2   4   9     7795.42     8058.37     73.35 o 
   3   4   9        1.07       -8.21      6.06 o 
   4   4   9     4084.72     3884.32     50.92 o 
   5   4   9       67.04       28.71      9.49 o 
   6   4   9     2516.73     2201.13     39.32 o 
   7   4   9     2619.76     2805.95     44.33 o 
   8   4   9       14.74       -2.78     11.42 o 
   9   4   9      264.09       91.70     15.09 o 
  10   4   9        0.59        7.75     13.97 o 
  11   4   9      129.22      187.50     19.59 o 
  12   4   9      670.20      688.90     32.54 o 
  13   4   9      650.36      891.21     37.17 o 
  14   4   9      144.85      115.00     20.04 o 
  15   4   9      120.45       45.33     19.50 o 
 -19   5   9      964.32      962.37     47.25 o 
 -18   5   9       86.27       36.13     22.60 o 
 -17   5   9     2127.90     2071.94     54.00 o 
 -16   5   9      950.86      793.26     35.31 o 
 -15   5   9     2896.16     3039.49     67.59 o 
 -14   5   9       33.43       71.71     16.53 o 
 -13   5   9     5884.39     6024.04    102.01 o 
 -12   5   9       92.38       90.43     24.53 o 
 -11   5   9     1501.65     1473.06     37.96 o 
 -10   5   9       52.31       55.93     11.71 o 
  -9   5   9      659.28      626.67     21.10 o 
  -8   5   9      460.46      587.76     17.86 o 
  -7   5   9     6155.98     6672.57     69.83 o 
  -6   5   9      222.65      241.34     12.64 o 
  -5   5   9      352.99      249.97     12.59 o 
  -4   5   9      318.90      345.42     15.10 o 
  -3   5   9     2390.28     2597.26     38.33 o 
  -2   5   9      535.10      444.07     17.95 o 
  -1   5   9     1529.35     1530.55     26.23 o 
   0   5   9        4.80       24.94      7.50 o 
   1   5   9      956.71      789.61     19.69 o 
   2   5   9       44.90      114.38     10.90 o 
   3   5   9      247.12      232.32     17.42 o 
   4   5   9        0.31       -7.64      7.97 o 
   5   5   9     2607.88     2622.30     41.11 o 
   6   5   9      685.96      611.21     28.29 o 
   7   5   9     5054.48     5112.93     80.88 o 
   8   5   9      209.99      130.67     17.74 o 
   9   5   9      978.08      828.55     34.48 o 
  10   5   9      119.02       63.19     20.10 o 
  11   5   9     1719.33     1567.45     47.97 o 
  12   5   9       57.59       10.16     14.70 o 
  13   5   9     1676.58     1772.78     50.99 o 
  14   5   9       17.45        5.51     15.97 o 
 -17   6   9      121.42       63.87     20.39 o 
 -16   6   9      462.32      509.47     31.77 o 
 -15   6   9      105.03       85.54     19.32 o 
 -14   6   9      408.90      320.73     27.52 o 
 -13   6   9        0.03       11.07     16.40 o 
 -12   6   9      207.51      270.91     22.60 o 
 -11   6   9      678.93      612.72     29.08 o 
 -10   6   9      714.04      678.48     29.22 o 
  -9   6   9       55.63       71.64     13.41 o 
  -8   6   9      109.59       79.62     13.35 o 
  -7   6   9     2484.19     2382.30     40.12 o 
  -6   6   9     5348.29     5118.66     59.40 o 
  -5   6   9      150.50      147.34     12.92 o 
  -4   6   9     2934.17     3067.16     65.64 o 
  -3   6   9        1.77        1.23      8.02 o 
  -2   6   9      414.76      458.41     20.61 o 
  -1   6   9      129.10      182.55     14.22 o 
   0   6   9      286.90      223.19     14.08 o 
   1   6   9       29.81       99.68     11.06 o 
   2   6   9     2753.42     3060.81     43.13 o 
   3   6   9      712.69      821.75     29.75 o 
   4   6   9     2656.44     2515.94     44.60 o 
   5   6   9      311.74      272.69     19.10 o 
   6   6   9      991.23      939.93     43.00 o 
   7   6   9       27.04       40.86     13.43 o 
   8   6   9      355.47      369.29     22.73 o 
   9   6   9        6.99       26.02     13.45 o 
  10   6   9      755.60      784.99     37.21 o 
  11   6   9      670.39      739.36     37.70 o 
  12   6   9      511.92      439.55     34.43 o 
  13   6   9        0.58       -1.25     17.67 o 
 -16   7   9       43.81       41.30     21.46 o 
 -15   7   9      752.63      757.97     40.02 o 
 -14   7   9      248.33      259.71     25.34 o 
 -13   7   9      260.25      349.62     27.30 o 
 -12   7   9      325.34      299.42     25.40 o 
 -11   7   9     1507.55     1595.20     50.44 o 
 -10   7   9        2.19       14.31     14.68 o 
  -9   7   9      327.01      360.58     24.32 o 
  -8   7   9     2049.98     2304.22     48.80 o 
  -7   7   9     3587.11     3860.75     74.19 o 
  -6   7   9      100.33       94.87     15.19 o 
  -5   7   9       54.52       60.29     12.75 o 
  -4   7   9       89.71      134.98     13.89 o 
  -3   7   9      428.96      522.74     20.65 o 
  -2   7   9      583.26      851.31     27.23 o 
  -1   7   9        5.23       -1.64      9.41 o 
   0   7   9     3449.44     3043.46     46.75 o 
   1   7   9      145.30      149.83     16.63 o 
   2   7   9       12.28       22.21     10.53 o 
   3   7   9      761.11      768.85     26.04 o 
   4   7   9      789.16      837.52     28.38 o 
   5   7   9      294.87      245.72     17.74 o 
   6   7   9       54.15       61.56     15.01 o 
   7   7   9      889.45     1019.60     35.15 o 
   8   7   9       83.65      102.40     17.48 o 
   9   7   9      207.76      189.33     20.80 o 
  10   7   9      339.82      392.20     26.57 o 
  11   7   9      336.43      354.12     26.44 o 
  12   7   9      361.82      404.37     34.30 o 
 -14   8   9       61.55       63.71     22.86 o 
 -13   8   9        0.38        7.16     19.92 o 
 -12   8   9        4.14       -0.06     17.94 o 
 -11   8   9       48.53       36.34     19.58 o 
 -10   8   9      105.16      103.78     22.22 o 
  -9   8   9      370.06      315.63     28.80 o 
  -8   8   9      319.42      325.09     24.40 o 
  -7   8   9     1060.77      958.73     35.86 o 
  -6   8   9     1166.51     1164.80     38.68 o 
  -5   8   9     1217.00     1116.53     37.66 o 
  -4   8   9     1343.91     1236.75     38.48 o 
  -3   8   9     1633.71     1830.67     45.73 o 
  -2   8   9      667.87      884.85     31.43 o 
  -1   8   9      732.91      640.11     26.22 o 
   0   8   9      287.97      301.12     19.69 o 
   1   8   9      337.73      435.08     22.98 o 
   2   8   9       95.62      141.69     16.49 o 
   3   8   9      775.43      745.32     28.39 o 
   4   8   9       27.35       66.33     14.28 o 
   5   8   9       40.02       43.36     13.65 o 
   6   8   9      478.40      453.31     24.31 o 
   7   8   9     1695.96     1802.35     42.75 o 
   8   8   9       28.04       53.65     15.19 o 
   9   8   9       31.76       18.54     16.43 o 
  10   8   9       84.55      110.49     20.62 o 
 -11   9   9        0.82       14.40     19.77 o 
 -10   9   9      430.64      348.79     31.98 o 
  -9   9   9       18.46       15.34     23.79 o 
  -8   9   9     1715.46     1689.20     55.52 o 
  -7   9   9       20.59       40.09     20.41 o 
  -6   9   9      763.99      828.98     62.54 o 
  -5   9   9      428.55      367.34     28.49 o 
  -4   9   9      545.58      451.80     28.27 o 
  -3   9   9      124.53      111.55     18.97 o 
  -2   9   9      139.59      148.54     20.14 o 
  -1   9   9      426.23      489.17     29.17 o 
   0   9   9       84.01       68.36     16.27 o 
   1   9   9        0.46       -3.70     13.27 o 
   2   9   9      136.58      146.89     22.09 o 
   3   9   9       10.10       22.40     14.64 o 
   4   9   9      281.61      230.01     20.78 o 
   5   9   9      309.73      350.47     27.88 o 
   6   9   9      179.47      187.12     20.18 o 
   7   9   9      651.23      720.84     31.68 o 
  -7  10   9      187.50      200.10     28.97 o 
  -6  10   9      125.75      135.62     26.68 o 
  -5  10   9      101.51       73.35     23.44 o 
  -4  10   9       43.97       52.08     19.88 o 
  -3  10   9      132.81      113.58     29.83 o 
  -2  10   9       10.75       11.30     17.08 o 
  -1  10   9      509.00      445.50     30.68 o 
   0  10   9      145.72       50.94     19.09 o 
   1  10   9      489.12      515.51     42.32 o 
   2  10   9        2.59       -7.89     16.40 o 
   3  10   9      436.64      415.45     26.99 o 
 -20   0  10      968.14      957.10     61.90 o 
 -18   0  10     1425.12     1865.84     64.86 o 
 -16   0  10      778.35      666.60     33.25 o 
 -14   0  10     6107.65     6573.18    102.77 o 
 -12   0  10     3055.99     3004.34     51.79 o 
 -10   0  10     1450.48     1223.65     31.39 o 
  -8   0  10     2212.34     2747.12     44.53 o 
  -6   0  10      105.79       21.27      8.19 o 
  -4   0  10        7.31       -6.11      5.39 o 
  -2   0  10     3912.68     5232.89     73.68 o 
   0   0  10       17.59       -1.42      5.44 o 
   2   0  10      478.10      184.08      7.94 o 
   4   0  10     4078.13     4663.17     71.26 o 
   6   0  10      845.25      993.26     28.87 o 
   8   0  10     2061.27     1917.09     42.57 o 
  10   0  10     3587.92     4444.73     88.47 o 
  12   0  10      725.52      638.09     34.94 o 
  14   0  10      431.95      639.26     58.62 o 
  16   0  10     1173.15     1175.41     66.12 o 
 -21   1  10     1364.42     1359.08     56.86 o 
 -20   1  10        1.85       26.86     24.51 o 
 -19   1  10       24.95       15.33     18.46 o 
 -18   1  10      421.69      314.69     26.34 o 
 -17   1  10      876.84      869.32     38.20 o 
 -16   1  10       27.80       52.12     12.98 o 
 -15   1  10     1062.11     1017.51     26.49 o 
 -14   1  10       23.66       13.15      9.93 o 
 -13   1  10      124.26      142.36     11.97 o 
 -12   1  10      725.44      755.57     23.01 o 
 -11   1  10       92.13       94.87      7.62 o 
 -10   1  10     2530.95     2381.48     29.04 o 
  -9   1  10      513.21      522.04     12.61 o 
  -8   1  10     4336.27     4504.62     44.29 o 
  -7   1  10     2299.77     2731.06     32.07 o 
  -6   1  10      455.69      577.39     14.79 o 
  -5   1  10      505.71      374.49     11.30 o 
  -4   1  10      236.48      343.13     10.52 o 
  -3   1  10    11865.51    13602.81    125.39 o 
  -2   1  10      257.59      240.34      9.92 o 
  -1   1  10     8127.69     7085.52     70.13 o 
   0   1  10     5643.97     5319.92     47.97 o 
   1   1  10     2889.34     3847.89     33.41 o 
   2   1  10     1097.07     1227.47     15.07 o 
   3   1  10      940.92      953.20     15.46 o 
   4   1  10     2175.69     2005.33     29.15 o 
   5   1  10       23.33       16.57      5.13 o 
   6   1  10       68.68       69.99     10.15 o 
   7   1  10     2220.39     2511.80     35.58 o 
   8   1  10       70.37       67.13      9.56 o 
   9   1  10       86.45       65.57     10.48 o 
  10   1  10      146.58      124.97     10.14 o 
  11   1  10      178.15      178.25     16.82 o 
  12   1  10       93.27       87.48     14.94 o 
  13   1  10      114.40      201.44     19.25 o 
  14   1  10       19.12        5.51     13.69 o 
  15   1  10      442.68      500.32     29.11 o 
  16   1  10        3.85       -3.73     18.54 o 
 -21   2  10      125.15      151.31     33.41 o 
 -20   2  10      234.84      229.12     28.31 o 
 -19   2  10      200.64      102.92     20.58 o 
 -18   2  10     1501.67     1498.81     47.21 o 
 -17   2  10      151.44      144.92     19.53 o 
 -16   2  10       65.52       11.30     12.41 o 
 -15   2  10       93.48      101.73     14.07 o 
 -14   2  10     1638.09     1787.47     36.41 o 
 -13   2  10       15.14       32.65      9.47 o 
 -12   2  10     6185.00     5923.22     61.87 o 
 -11   2  10     8328.80     8599.72     71.69 o 
 -10   2  10     1936.68     1818.50     23.43 o 
  -9   2  10      278.89      391.69     12.89 o 
  -8   2  10        8.69        9.43      5.21 o 
  -7   2  10     5991.15     6571.38     60.37 o 
  -6   2  10       11.81      148.27      9.31 o 
  -5   2  10       73.74       67.06      6.85 o 
  -4   2  10      786.70      742.81     15.29 o 
  -3   2  10     3090.16     2642.10     36.69 o 
  -2   2  10      823.22      989.20     18.62 o 
  -1   2  10        1.29       47.41      6.05 o 
   0   2  10       93.83      244.26      8.52 o 
   1   2  10     3098.45     3550.21     33.22 o 
   2   2  10    10176.30     9885.28     74.36 o 
   3   2  10     1517.46     2108.62     25.31 o 
   4   2  10        8.13       24.98      4.80 o 
   5   2  10      658.89      649.65     13.53 o 
   6   2  10     2858.98     2949.88     40.31 o 
   7   2  10     1456.21     1430.74     23.38 o 
   8   2  10     2098.80     2237.99     32.16 o 
   9   2  10      646.81      556.25     19.79 o 
  10   2  10      427.96      440.78     33.82 o 
  11   2  10     1160.00     1223.10     32.91 o 
  12   2  10      166.62      203.53     23.25 o 
  13   2  10     2005.40     1603.03     45.34 o 
  14   2  10      179.63      128.73     18.05 o 
  15   2  10      273.37      300.58     25.07 o 
  16   2  10      389.34      363.41     27.32 o 
 -20   3  10        5.85       49.50     25.01 o 
 -19   3  10      252.97      348.12     34.78 o 
 -18   3  10      426.28      364.35     30.64 o 
 -17   3  10     1017.21      833.06     42.32 o 
 -16   3  10      410.54      500.97     28.53 o 
 -15   3  10      115.63      138.57     18.36 o 
 -14   3  10     1442.13     1733.38     43.35 o 
 -13   3  10      462.55      431.99     19.48 o 
 -12   3  10     2585.14     2759.52     42.47 o 
 -11   3  10        8.14       29.59      9.21 o 
 -10   3  10       13.42       42.67      7.84 o 
  -9   3  10     3017.61     2606.74     40.18 o 
  -8   3  10      961.68     1011.19     17.71 o 
  -7   3  10      345.36      330.46     11.19 o 
  -6   3  10     1153.00     1400.50     22.53 o 
  -5   3  10      712.29      741.09     15.82 o 
  -4   3  10      243.67      118.77      7.72 o 
  -3   3  10     6702.36     7280.04     68.43 o 
  -2   3  10     9560.70     9108.21     82.20 o 
  -1   3  10     5512.25     5340.90     53.39 o 
   0   3  10     4959.34     4607.00     48.64 o 
   1   3  10     3133.45     3335.03     37.43 o 
   2   3  10       30.74       98.81      8.09 o 
   3   3  10     1551.24     1324.20     24.36 o 
   4   3  10    10622.50    10886.05     87.92 o 
   5   3  10      625.00      613.09     15.89 o 
   6   3  10       17.27       22.39      7.21 o 
   7   3  10     1321.48     1076.84     22.50 o 
   8   3  10     1833.25     1822.67     29.97 o 
   9   3  10       55.82       21.35     11.79 o 
  10   3  10      356.19      373.96     22.16 o 
  11   3  10        0.42        0.80     11.53 o 
  12   3  10      373.29      345.37     23.30 o 
  13   3  10        0.26        6.59     13.67 o 
  14   3  10      106.45       90.39     18.89 o 
  15   3  10     1196.48     1216.52     44.88 o 
 -19   4  10      155.20      182.98     29.25 o 
 -18   4  10      894.32      735.00     64.13 o 
 -17   4  10       85.29       53.03     21.68 o 
 -16   4  10      217.52      191.02     23.89 o 
 -15   4  10     1243.14     1330.05     44.88 o 
 -14   4  10        0.90       26.98     15.23 o 
 -13   4  10     7599.82     7546.27    131.83 o 
 -12   4  10     1048.61     1047.99     32.56 o 
 -11   4  10      333.93      405.87     18.48 o 
 -10   4  10     1517.85     1409.43     28.72 o 
  -9   4  10     1088.07     1204.40     24.35 o 
  -8   4  10        7.93        3.10      6.68 o 
  -7   4  10     1121.67      874.99     18.59 o 
  -6   4  10      130.39      183.84     10.34 o 
  -5   4  10     2404.18     2614.48     34.88 o 
  -4   4  10      281.12      300.33     12.50 o 
  -3   4  10      426.05      285.16     11.99 o 
  -2   4  10      159.07      208.40     10.40 o 
  -1   4  10       64.16       44.34      7.09 o 
   0   4  10        5.59       28.04      6.76 o 
   1   4  10     1301.41     1093.94     21.81 o 
   2   4  10       16.51        7.03      6.35 o 
   3   4  10     1233.71     1177.38     27.00 o 
   4   4  10       50.75      110.97     11.78 o 
   5   4  10       28.42       50.98     12.04 o 
   6   4  10       20.31       15.09      9.26 o 
   7   4  10     3333.09     3038.56     65.05 o 
   8   4  10     1393.39     1689.24     44.28 o 
   9   4  10      172.43      179.58     18.17 o 
  10   4  10       50.42      122.71     17.28 o 
  11   4  10      855.18      813.25     33.93 o 
  12   4  10        0.88       -1.95     14.66 o 
  13   4  10     1604.68     1659.56     48.66 o 
  14   4  10       10.78        2.36     16.17 o 
  15   4  10      126.09      113.98     22.29 o 
 -18   5  10      206.08      127.98     33.10 o 
 -17   5  10      102.35      136.60     26.80 o 
 -16   5  10      213.48      229.78     28.28 o 
 -15   5  10        0.57       29.97     18.92 o 
 -14   5  10      163.49      143.74     21.75 o 
 -13   5  10       22.98       36.58     16.24 o 
 -12   5  10     1498.38     1784.77     44.10 o 
 -11   5  10       62.16       54.65     12.19 o 
 -10   5  10      130.49      144.26     17.05 o 
  -9   5  10      143.73      185.07     14.27 o 
  -8   5  10      706.27      730.16     20.41 o 
  -7   5  10       97.31       79.93      9.94 o 
  -6   5  10     3321.98     3515.11     47.38 o 
  -5   5  10     1601.85     1547.27     29.00 o 
  -4   5  10     3371.08     2974.21     41.84 o 
  -3   5  10       87.82       70.26      9.57 o 
  -2   5  10     3820.39     3653.35     50.13 o 
  -1   5  10      119.79       69.13      9.47 o 
   0   5  10     1870.50     2067.60     31.54 o 
   1   5  10       49.52       31.58      8.03 o 
   2   5  10     1921.66     1591.43     30.54 o 
   3   5  10        9.36        6.90      8.49 o 
   4   5  10     1112.60     1286.17     28.40 o 
   5   5  10      232.27      311.88     21.81 o 
   6   5  10      906.30      875.75     32.92 o 
   7   5  10     1899.54     2004.71     54.61 o 
   8   5  10      289.03      358.59     26.36 o 
   9   5  10       52.75       76.94     16.31 o 
  10   5  10      511.16      645.74     50.89 o 
  11   5  10        9.53       10.47     15.73 o 
  12   5  10       22.98       45.48     17.52 o 
  13   5  10       46.60       13.84     17.46 o 
  14   5  10      285.17      244.45     25.57 o 
 -17   6  10      200.82      169.11     32.30 o 
 -16   6  10      281.01      247.08     43.55 o 
 -15   6  10     1801.31     1917.06     62.50 o 
 -14   6  10      135.48      117.72     23.26 o 
 -13   6  10     2657.03     2619.43     63.92 o 
 -12   6  10     1627.79     1889.00     57.85 o 
 -11   6  10     1889.85     1953.31     46.99 o 
 -10   6  10      293.49      314.80     19.92 o 
  -9   6  10      354.97      314.19     19.68 o 
  -8   6  10      591.71      470.13     33.06 o 
  -7   6  10     1240.20     1085.69     27.51 o 
  -6   6  10      164.56      141.48     13.05 o 
  -5   6  10       73.65      114.50     12.39 o 
  -4   6  10     1503.41     1519.95     30.30 o 
  -3   6  10      157.91       99.87     11.09 o 
  -2   6  10      522.45      434.13     17.20 o 
  -1   6  10      208.47      177.96     13.08 o 
   0   6  10      111.98       69.92     11.33 o 
   1   6  10     4279.70     3975.98     53.15 o 
   2   6  10       15.92       95.56     11.48 o 
   3   6  10      103.98      167.96     16.08 o 
   4   6  10      231.20      231.77     18.13 o 
   5   6  10     1107.98     1086.35     36.31 o 
   6   6  10     1474.50     1594.25     40.55 o 
   7   6  10     1550.71     1487.61     39.19 o 
   8   6  10        2.18       17.38     14.24 o 
   9   6  10     1121.31     1365.49     45.51 o 
  10   6  10      260.14      257.78     25.55 o 
  11   6  10      391.02      356.73     29.08 o 
  12   6  10      557.29      543.86     34.67 o 
 -16   7  10       91.11       40.41     27.32 o 
 -15   7  10       28.57       38.33     24.20 o 
 -14   7  10        1.54       -9.59     17.97 o 
 -13   7  10      410.25      321.83     29.86 o 
 -12   7  10       58.37       38.34     18.50 o 
 -11   7  10      180.45       93.64     18.97 o 
 -10   7  10       29.60       22.57     16.12 o 
  -9   7  10     1387.44     1517.84     38.40 o 
  -8   7  10       69.00       59.77     14.92 o 
  -7   7  10     1225.95     1378.89     42.27 o 
  -6   7  10     1963.15     2119.87     42.92 o 
  -5   7  10      116.09      119.47     14.53 o 
  -4   7  10     2553.60     2569.16     46.07 o 
  -3   7  10     1953.82     1972.38     36.76 o 
  -2   7  10     1279.75     1286.24     29.87 o 
  -1   7  10     3057.75     3568.37     53.99 o 
   0   7  10       20.05       75.99     12.45 o 
   1   7  10       13.16       11.87     11.18 o 
   2   7  10       85.25       45.36     12.07 o 
   3   7  10       99.45      110.07     13.93 o 
   4   7  10     1231.67     1258.16     33.55 o 
   5   7  10      351.46      401.62     24.17 o 
   6   7  10      657.88      668.81     30.24 o 
   7   7  10      536.82      385.04     32.50 o 
   8   7  10        1.72       17.00     13.71 o 
   9   7  10        4.67       -2.98     14.29 o 
  10   7  10      132.54       93.51     18.98 o 
  11   7  10       12.29      -13.41     15.25 o 
 -14   8  10       20.06       37.70     21.88 o 
 -13   8  10      201.65      104.75     24.14 o 
 -12   8  10      296.35      359.72     31.58 o 
 -11   8  10      474.94      462.98     33.80 o 
 -10   8  10     1049.11     1033.57     39.07 o 
  -9   8  10      112.79       90.91     20.22 o 
  -8   8  10     1672.42     1604.21     45.53 o 
  -7   8  10      971.86      882.78     41.27 o 
  -6   8  10       29.34       18.37     14.93 o 
  -5   8  10        3.70       29.09     14.22 o 
  -4   8  10      485.68      637.92     29.88 o 
  -3   8  10        0.89       19.18     13.67 o 
  -2   8  10       61.00       28.06     13.49 o 
  -1   8  10      329.54      400.33     27.42 o 
   0   8  10     1176.44      991.86     31.58 o 
   1   8  10      405.37      384.61     22.46 o 
   2   8  10      734.61      779.80     31.72 o 
   3   8  10       36.14       13.77     12.55 o 
   4   8  10      101.70       77.70     15.00 o 
   5   8  10      474.14      523.53     25.55 o 
   6   8  10      548.74      384.46     23.51 o 
   7   8  10      410.17      434.35     27.78 o 
   8   8  10      775.37     1007.75     38.95 o 
   9   8  10      148.71      197.01     23.01 o 
 -11   9  10       47.75       48.73     23.76 o 
 -10   9  10       53.35       26.99     22.83 o 
  -9   9  10      192.38      174.82     26.48 o 
  -8   9  10      334.29      369.21     31.30 o 
  -7   9  10      226.72      151.76     26.53 o 
  -6   9  10       26.85        7.88     16.31 o 
  -5   9  10      794.98      820.72     38.53 o 
  -4   9  10      161.26      235.27     23.17 o 
  -3   9  10      294.62      236.03     27.11 o 
  -2   9  10       31.17       24.90     16.09 o 
  -1   9  10     1662.54     1806.30     54.87 o 
   0   9  10      433.92      552.02     29.02 o 
   1   9  10       27.58       14.23     13.31 o 
   2   9  10      198.82      188.25     19.63 o 
   3   9  10      313.48      351.86     24.29 o 
   4   9  10     1127.61     1123.10     37.78 o 
   5   9  10      202.37      242.63     21.36 o 
   6   9  10      114.30       82.11     17.30 o 
  -6  10  10      316.97      274.64     32.50 o 
  -5  10  10        6.89       -3.46     18.40 o 
  -4  10  10       32.42       48.06     19.50 o 
  -3  10  10      181.96      174.44     23.07 o 
  -2  10  10      110.59       77.52     19.87 o 
  -1  10  10       35.09       12.85     17.47 o 
   0  10  10       56.24       32.76     18.19 o 
   1  10  10        1.52        0.70     17.21 o 
   2  10  10       27.11       -1.47     16.23 o 
 -21   0  11      394.96      308.52     43.79 o 
 -19   0  11      849.46      885.57     60.39 o 
 -17   0  11      277.56      270.39     36.38 o 
 -15   0  11      120.28       63.97     22.96 o 
 -13   0  11      264.14      270.67     20.28 o 
 -11   0  11      869.98     1065.16     28.30 o 
  -9   0  11     7287.70     6675.48     90.89 o 
  -7   0  11     1560.68     1685.59     50.21 o 
  -5   0  11     1111.73      724.34     23.25 o 
  -3   0  11      538.10      411.52     16.87 o 
  -1   0  11     2171.33     2038.73     37.64 o 
   1   0  11     1170.43     1168.38     22.00 o 
   3   0  11     1059.71      635.81     22.70 o 
   5   0  11      763.53      850.23     32.19 o 
   7   0  11       19.63      104.79     15.10 o 
   9   0  11       86.45       73.50     13.44 o 
  11   0  11      199.47      187.64     21.71 o 
  13   0  11      880.83      856.81     63.94 o 
  15   0  11      307.05      395.69     43.54 o 
 -21   1  11      173.91      138.12     30.33 o 
 -20   1  11      491.98      600.87     40.35 o 
 -19   1  11      105.10      158.81     23.98 o 
 -18   1  11     1290.08     1014.96     41.57 o 
 -17   1  11      301.26      276.99     30.02 o 
 -16   1  11     2457.84     2532.49     78.70 o 
 -15   1  11     1562.58     1610.71     41.50 o 
 -14   1  11      763.92      723.45     28.63 o 
 -13   1  11      198.57      271.40     14.75 o 
 -12   1  11     5989.17     5530.64     60.87 o 
 -11   1  11      840.62      808.00     18.40 o 
 -10   1  11     3491.13     3482.12     38.88 o 
  -9   1  11      256.21      272.46     11.96 o 
  -8   1  11     1413.10      930.11     18.31 o 
  -7   1  11      654.94      782.10     18.24 o 
  -6   1  11     3984.11     3086.86     37.10 o 
  -5   1  11      141.15      203.99      9.60 o 
  -4   1  11    12138.74    10719.84     92.75 o 
  -3   1  11      855.65     1246.61     27.72 o 
  -2   1  11     2633.09     2128.95     29.75 o 
  -1   1  11     1669.87     1763.07     25.78 o 
   0   1  11     3583.96     3403.57     36.22 o 
   1   1  11     9601.22     9382.27     72.73 o 
   2   1  11    10450.02    12334.77     89.74 o 
   3   1  11     1091.79     1370.58     20.78 o 
   4   1  11     3336.58     3372.34     37.83 o 
   5   1  11       22.28       14.99      7.13 o 
   6   1  11     1445.77     1529.43     26.56 o 
   7   1  11        4.98       -2.99      7.20 o 
   8   1  11      344.74      397.32     16.96 o 
   9   1  11      739.33      941.40     27.44 o 
  10   1  11     4009.11     3772.76     50.98 o 
  11   1  11      567.26      418.90     21.88 o 
  12   1  11     2771.08     2815.14     50.01 o 
  13   1  11        1.29        3.01     12.49 o 
  14   1  11     1620.20     1841.99     44.15 o 
  15   1  11      301.61      287.28     24.20 o 
 -20   2  11       23.84        8.48     29.98 o 
 -19   2  11      434.08      393.11     39.84 o 
 -18   2  11      595.38      631.05     45.10 o 
 -17   2  11      416.89      433.99     39.11 o 
 -16   2  11      852.90      839.34     58.43 o 
 -15   2  11      100.84       76.79     14.80 o 
 -14   2  11       23.72       29.83     14.18 o 
 -13   2  11     1891.73     1741.32     32.75 o 
 -12   2  11     2789.61     2528.15     37.93 o 
 -11   2  11      820.46      758.66     19.29 o 
 -10   2  11       16.12       11.79      6.73 o 
  -9   2  11        3.06       50.39      7.35 o 
  -8   2  11     3820.66     3523.45     38.64 o 
  -7   2  11     6251.33     6376.48     64.73 o 
  -6   2  11     9844.18    10105.85     91.78 o 
  -5   2  11    11493.57    11014.49     97.26 o 
  -4   2  11      197.77      269.66     10.40 o 
  -3   2  11     5399.11     6272.39     62.90 o 
  -2   2  11     5907.69     5731.09     61.48 o 
  -1   2  11     7138.80     6963.80     71.02 o 
   0   2  11     6058.55     6661.18     62.37 o 
   1   2  11     5139.97     5137.83     44.77 o 
   2   2  11     7749.48     7366.26     58.49 o 
   3   2  11     3183.93     3070.87     31.29 o 
   4   2  11      276.41      261.56      8.60 o 
   5   2  11     1306.10     1099.40     19.70 o 
   6   2  11       59.24      172.73     10.31 o 
   7   2  11      335.28      374.47     13.38 o 
   8   2  11      126.88      207.12     12.62 o 
   9   2  11       94.90       78.32     13.17 o 
  10   2  11        9.39       90.00     14.08 o 
  11   2  11      689.71      619.99     27.22 o 
  12   2  11        4.89      -15.61     12.79 o 
  13   2  11      591.15      641.53     34.00 o 
  14   2  11        3.94       20.61     14.74 o 
  15   2  11      581.06      609.39     32.42 o 
 -20   3  11      136.88      120.26     31.38 o 
 -19   3  11       29.52        4.45     23.45 o 
 -18   3  11        7.16       19.79     22.66 o 
 -17   3  11     1205.37     1449.97     68.74 o 
 -16   3  11      739.70      793.44     40.83 o 
 -15   3  11      814.37      841.16     62.59 o 
 -14   3  11        3.60       29.54     14.86 o 
 -13   3  11      741.85      894.48     31.80 o 
 -12   3  11      168.22      220.01     16.14 o 
 -11   3  11      203.87      141.96     12.70 o 
 -10   3  11      745.86      813.57     20.93 o 
  -9   3  11     2479.37     2629.83     34.80 o 
  -8   3  11       99.72       30.15      6.67 o 
  -7   3  11      944.75     1081.96     19.34 o 
  -6   3  11     1393.85     1294.75     21.14 o 
  -5   3  11      108.08       93.51      7.38 o 
  -4   3  11      267.65      100.60      6.92 o 
  -3   3  11     1066.34      821.56     16.69 o 
  -2   3  11      161.47      302.98     12.12 o 
  -1   3  11     1740.03     1527.33     23.42 o 
   0   3  11      363.97      471.37     13.95 o 
   1   3  11     1407.47     1245.37     21.55 o 
   2   3  11     5159.53     5689.79     58.10 o 
   3   3  11     2510.20     2426.95     34.02 o 
   4   3  11        3.72       54.47      7.43 o 
   5   3  11     1104.94     1167.54     22.67 o 
   6   3  11       83.11       45.27      7.70 o 
   7   3  11      653.63      472.17     16.49 o 
   8   3  11      152.83      207.27     12.14 o 
   9   3  11       85.99       97.55     14.38 o 
  10   3  11       12.28       10.90     12.02 o 
  11   3  11     3461.69     3229.29     58.21 o 
  12   3  11       12.74       13.35     13.58 o 
  13   3  11      757.43      956.88     38.67 o 
  14   3  11       14.81       -5.34     15.88 o 
  15   3  11        2.25        4.75     17.15 o 
 -19   4  11     1302.32     1141.01     60.19 o 
 -18   4  11       66.03       67.91     26.44 o 
 -17   4  11      185.30      198.20     31.57 o 
 -16   4  11       46.67       29.71     19.51 o 
 -15   4  11       26.27       59.91     19.10 o 
 -14   4  11      172.36      140.86     22.32 o 
 -13   4  11      148.71      125.42     18.11 o 
 -12   4  11     1516.13     1710.78     39.69 o 
 -11   4  11     1703.29     1595.57     35.05 o 
 -10   4  11        2.31       19.00      8.45 o 
  -9   4  11      141.04      184.66     12.01 o 
  -8   4  11     2796.42     2410.72     41.95 o 
  -7   4  11     1815.92     1853.05     39.31 o 
  -6   4  11     2147.43     2069.55     34.44 o 
  -5   4  11       49.34       15.26      7.86 o 
  -4   4  11     3290.90     3527.73     46.83 o 
  -3   4  11     1040.70     1004.27     22.13 o 
  -2   4  11     1168.78     1163.06     22.67 o 
  -1   4  11       30.25       30.57      7.27 o 
   0   4  11     4971.20     5336.44     63.72 o 
   1   4  11      384.17      302.63     13.84 o 
   2   4  11     3649.74     3934.83     51.37 o 
   3   4  11     2128.65     2324.07     55.50 o 
   4   4  11       39.84       21.96      9.22 o 
   5   4  11     1196.34     1045.60     27.67 o 
   6   4  11        6.83       -3.19      9.96 o 
   7   4  11     3151.59     3436.92     59.29 o 
   8   4  11     2186.18     2118.22     46.10 o 
   9   4  11       19.19       39.21     14.28 o 
  10   4  11      805.04      873.60     34.30 o 
  11   4  11       45.88       53.41     15.44 o 
  12   4  11      217.29      235.90     23.32 o 
  13   4  11        2.82       -2.81     15.85 o 
  14   4  11      258.37      297.87     27.60 o 
 -18   5  11       12.81       24.73     25.20 o 
 -17   5  11     1501.18     1557.22     58.60 o 
 -16   5  11      423.48      458.85     35.69 o 
 -15   5  11      963.70      899.90     75.26 o 
 -14   5  11      308.97      265.20     30.20 o 
 -13   5  11     2343.59     2591.10     73.27 o 
 -12   5  11       53.10       28.85     14.78 o 
 -11   5  11     1376.09     1218.74     46.19 o 
 -10   5  11      588.33      582.59     24.25 o 
  -9   5  11     1697.41     1772.11     32.38 o 
  -8   5  11       56.54       61.99     10.59 o 
  -7   5  11      821.39      969.40     24.55 o 
  -6   5  11      401.50      320.38     15.84 o 
  -5   5  11      471.24      398.43     16.67 o 
  -4   5  11      226.33      318.87     15.29 o 
  -3   5  11      662.05      475.42     20.71 o 
  -2   5  11      179.45      162.60     12.61 o 
  -1   5  11        2.22      -10.43      8.23 o 
   0   5  11      169.69      133.71     10.67 o 
   1   5  11      239.18      232.14     16.65 o 
   2   5  11       15.09        0.50      8.25 o 
   3   5  11       70.00       62.65     10.48 o 
   4   5  11      191.26      276.94     21.44 o 
   5   5  11     2156.16     2307.28     49.93 o 
   6   5  11      837.73      718.77     31.27 o 
   7   5  11     5014.13     5356.37     85.87 o 
   8   5  11        9.77        9.51     13.93 o 
   9   5  11      516.29      432.53     28.31 o 
  10   5  11      215.50      212.02     22.96 o 
  11   5  11     2516.98     2791.19     63.80 o 
  12   5  11      217.61      198.48     24.89 o 
  13   5  11      434.12      436.70     30.63 o 
 -17   6  11       32.05       61.57     27.97 o 
 -16   6  11      139.05       89.51     27.29 o 
 -15   6  11        3.51       22.47     22.70 o 
 -14   6  11       86.53       65.03     21.62 o 
 -13   6  11        0.17        7.90     18.13 o 
 -12   6  11      240.94      274.00     25.28 o 
 -11   6  11        8.01       18.09     13.69 o 
 -10   6  11       27.19       54.91     13.64 o 
  -9   6  11       13.86       32.90     12.21 o 
  -8   6  11      369.89      384.34     25.50 o 
  -7   6  11      292.21      388.41     19.19 o 
  -6   6  11     1305.03     1335.10     33.20 o 
  -5   6  11       61.44       61.19     10.93 o 
  -4   6  11     1594.18     1591.04     31.41 o 
  -3   6  11      227.85      300.73     16.95 o 
  -2   6  11      941.22     1064.91     29.00 o 
  -1   6  11      317.96      249.53     15.17 o 
   0   6  11        8.01       29.43      9.75 o 
   1   6  11     1422.34     1494.35     31.62 o 
   2   6  11      206.90      327.84     17.61 o 
   3   6  11     1705.47     2109.61     43.30 o 
   4   6  11     1623.67     1445.71     37.10 o 
   5   6  11      324.17      357.51     21.61 o 
   6   6  11       42.55       53.59     14.18 o 
   7   6  11        1.76       -7.27     13.44 o 
   8   6  11       14.37       46.77     16.45 o 
   9   6  11     1400.05     1270.30     45.39 o 
  10   6  11      934.09      874.10     40.53 o 
  11   6  11      182.08      227.41     25.67 o 
  12   6  11       56.11       10.19     18.73 o 
 -16   7  11      233.95      189.63     30.63 o 
 -15   7  11      390.20      284.82     33.31 o 
 -14   7  11      355.71      393.89     53.72 o 
 -13   7  11      248.73      276.34     30.74 o 
 -12   7  11        2.06      -15.12     21.93 o 
 -11   7  11      636.81      544.96     33.70 o 
 -10   7  11     1864.97     1830.64     46.84 o 
  -9   7  11      291.71      250.84     26.11 o 
  -8   7  11      172.08      155.14     23.64 o 
  -7   7  11      308.49      298.00     21.03 o 
  -6   7  11       33.79       35.64     12.46 o 
  -5   7  11      113.36      133.08     19.73 o 
  -4   7  11      410.83      445.45     19.28 o 
  -3   7  11       18.28        6.55     10.00 o 
  -2   7  11      310.46      305.21     23.79 o 
  -1   7  11      169.94      231.22     18.89 o 
   0   7  11      367.05      272.99     18.44 o 
   1   7  11       22.95       29.69     11.61 o 
   2   7  11      863.69      856.34     28.85 o 
   3   7  11       11.86       14.29     11.66 o 
   4   7  11       46.98       50.22     14.50 o 
   5   7  11     2342.37     2534.45     52.20 o 
   6   7  11      162.55      167.19     19.25 o 
   7   7  11      387.42      416.52     25.68 o 
   8   7  11      426.26      364.09     25.83 o 
   9   7  11      105.88       75.59     17.62 o 
  10   7  11        1.65        3.65     16.86 o 
 -14   8  11       35.20       42.51     24.16 o 
 -13   8  11       31.14       46.22     23.63 o 
 -12   8  11       16.49       -7.04     20.03 o 
 -11   8  11        8.38       38.39     21.20 o 
 -10   8  11       10.16        3.29     17.42 o 
  -9   8  11      107.69       79.26     21.51 o 
  -8   8  11      220.98      225.16     22.32 o 
  -7   8  11     2588.58     2713.40     58.62 o 
  -6   8  11     1756.29     1599.80     44.64 o 
  -5   8  11     1071.21     1080.06     46.05 o 
  -4   8  11      774.40      712.11     31.73 o 
  -3   8  11      160.38      160.40     20.56 o 
  -2   8  11     1313.51     1275.89     35.54 o 
  -1   8  11      907.79      924.49     32.33 o 
   0   8  11      890.84      763.70     29.13 o 
   1   8  11     1227.69     1295.07     41.56 o 
   2   8  11      512.83      593.05     41.32 o 
   3   8  11       15.11        9.79     12.52 o 
   4   8  11      338.75      262.94     20.12 o 
   5   8  11      680.32      606.30     33.14 o 
   6   8  11       68.11       49.01     16.16 o 
   7   8  11      138.46      146.33     20.81 o 
   8   8  11       21.53       26.59     17.67 o 
 -11   9  11      279.37      165.12     38.65 o 
 -10   9  11     1426.12     1349.20     52.73 o 
  -9   9  11      203.07      168.62     25.69 o 
  -8   9  11      505.97      563.71     42.13 o 
  -7   9  11       11.84       12.80     17.80 o 
  -6   9  11      168.99      178.05     23.77 o 
  -5   9  11        3.19       -7.75     15.86 o 
  -4   9  11      168.88      167.85     21.85 o 
  -3   9  11       46.70       38.34     25.56 o 
  -2   9  11        1.43       -1.52     15.48 o 
  -1   9  11        1.24       -7.65     14.98 o 
   0   9  11      259.95      254.89     21.46 o 
   1   9  11        0.33       -5.88     13.76 o 
   2   9  11      276.44      263.90     22.37 o 
   3   9  11       50.18       58.97     16.56 o 
   4   9  11      204.46      198.39     21.69 o 
   5   9  11       24.64       47.26     15.91 o 
  -5  10  11       14.50        4.90     19.04 o 
  -4  10  11       46.06       51.19     20.23 o 
  -3  10  11        5.83       15.13     17.67 o 
  -2  10  11       68.25       99.01     20.39 o 
  -1  10  11      447.31      460.89     31.33 o 
   0  10  11       12.58       19.32     17.39 o 
 -20   0  12      952.45      794.84     58.00 o 
 -18   0  12     1661.89     1604.70    153.74 o 
 -16   0  12     6174.72     5985.25    147.65 o 
 -14   0  12     7776.63     7301.05    130.79 o 
 -12   0  12     1737.87     2047.26     54.93 o 
 -10   0  12      646.76      758.22     26.11 o 
  -8   0  12       10.66        4.94      9.72 o 
  -6   0  12     1943.33     1240.02     37.20 o 
  -4   0  12        8.30      220.08     12.50 o 
  -2   0  12     1311.10      691.31     23.93 o 
   0   0  12     3211.43     2021.02     34.92 o 
   2   0  12       19.08        9.51      5.99 o 
   4   0  12      360.19      421.80     21.04 o 
   6   0  12     1713.78     1413.09     35.51 o 
   8   0  12     6305.75     6349.63     87.57 o 
  10   0  12       27.82       16.48     13.11 o 
  12   0  12     1272.86     1450.76     56.17 o 
  14   0  12      300.32      185.50     28.71 o 
 -21   1  12       14.85       27.68     23.84 o 
 -20   1  12       29.03       37.01     22.02 o 
 -19   1  12       64.96      124.80     22.75 o 
 -18   1  12       52.67       62.11     19.74 o 
 -17   1  12      109.57       90.90     20.23 o 
 -16   1  12       67.59       36.89     16.61 o 
 -15   1  12       72.51      218.54     22.17 o 
 -14   1  12      162.13      178.58     20.51 o 
 -13   1  12       23.33       35.67     11.44 o 
 -12   1  12      198.72      263.88     16.76 o 
 -11   1  12      403.68      337.42     21.08 o 
 -10   1  12     2802.53     2745.30     40.58 o 
  -9   1  12      699.95      807.98     18.83 o 
  -8   1  12       25.01       11.77      6.94 o 
  -7   1  12     2957.18     2545.44     32.25 o 
  -6   1  12       32.43       20.54      6.32 o 
  -5   1  12     1871.29     2008.60     27.74 o 
  -4   1  12       16.76       -2.07      5.03 o 
  -3   1  12    14930.77    12501.22    118.40 o 
  -2   1  12        1.23       23.49      6.24 o 
  -1   1  12     3204.62     3746.37     41.64 o 
   0   1  12     2599.21     3142.45     36.78 o 
   1   1  12       10.13       37.92      4.86 o 
   2   1  12     1108.68     1235.96     18.07 o 
   3   1  12      290.40      247.86     11.42 o 
   4   1  12      573.76      875.23     17.28 o 
   5   1  12      582.54      526.27     18.03 o 
   6   1  12        2.09       31.06      8.32 o 
   7   1  12      400.36      440.91     15.90 o 
   8   1  12      213.59      108.02     11.61 o 
   9   1  12       81.06       55.21     10.24 o 
  10   1  12       98.53      153.49     14.38 o 
  11   1  12      830.74     1011.92     35.59 o 
  12   1  12      311.73      342.18     22.74 o 
  13   1  12        3.03       17.23     13.46 o 
  14   1  12       55.85       70.34     17.19 o 
  15   1  12     1118.77     1366.56     62.88 o 
 -20   2  12      496.73      480.98     37.95 o 
 -19   2  12      592.05      660.24     40.61 o 
 -18   2  12      421.45      362.26     33.85 o 
 -17   2  12      107.18       56.05     19.74 o 
 -16   2  12     2987.54     3175.15     75.93 o 
 -15   2  12      702.31      907.94     36.55 o 
 -14   2  12      405.82      560.39     25.60 o 
 -13   2  12       26.67       60.75     12.75 o 
 -12   2  12      723.97      707.26     24.98 o 
 -11   2  12        3.52       24.14      9.48 o 
 -10   2  12      867.14      806.23     24.82 o 
  -9   2  12        1.55       13.28      8.40 o 
  -8   2  12        1.98        7.52      7.46 o 
  -7   2  12     2121.77     2119.49     32.09 o 
  -6   2  12      155.50       54.52      7.46 o 
  -5   2  12     2569.02     2902.75     35.78 o 
  -4   2  12       14.94        3.12      5.45 o 
  -3   2  12     1009.79     1107.64     20.16 o 
  -2   2  12      288.03      140.71     11.50 o 
  -1   2  12     4365.38     3929.94     43.92 o 
   0   2  12     3408.73     2679.45     32.21 o 
   1   2  12     3021.78     3052.57     32.29 o 
   2   2  12     3749.81     4332.16     40.41 o 
   3   2  12      433.94      374.96     10.80 o 
   4   2  12     1064.82     1121.09     17.88 o 
   5   2  12        3.49       -0.05      6.66 o 
   6   2  12      496.05      452.75     15.36 o 
   7   2  12       72.16      156.56     13.77 o 
   8   2  12     4037.68     4218.13     57.16 o 
   9   2  12      892.63      871.88     29.50 o 
  10   2  12     1074.96      986.22     32.19 o 
  11   2  12     1317.92     1623.93     40.99 o 
  12   2  12     1742.53     1759.40     46.27 o 
  13   2  12      334.73      301.79     25.25 o 
  14   2  12        6.10       -8.24     14.32 o 
 -20   3  12       36.16       43.06     24.20 o 
 -19   3  12      412.50      476.11     37.26 o 
 -18   3  12      561.60      563.83     37.95 o 
 -17   3  12       20.30        3.80     19.24 o 
 -16   3  12      542.73      393.48     31.12 o 
 -15   3  12       52.34       83.35     21.35 o 
 -14   3  12      125.98      136.36     17.11 o 
 -13   3  12       94.86      155.36     15.58 o 
 -12   3  12      631.09      644.24     23.64 o 
 -11   3  12      122.02      129.14     13.24 o 
 -10   3  12     2202.98     2323.31     38.89 o 
  -9   3  12     1398.91     1462.68     27.36 o 
  -8   3  12      133.15      230.02     14.20 o 
  -7   3  12      717.83      780.18     20.68 o 
  -6   3  12     2051.37     1878.50     30.88 o 
  -5   3  12     4814.10     5002.43     62.36 o 
  -4   3  12     3799.05     3600.64     44.97 o 
  -3   3  12     1996.59     1905.05     30.32 o 
  -2   3  12     2244.03     2746.42     39.35 o 
  -1   3  12     3459.48     3533.66     45.98 o 
   0   3  12      220.31      240.02     12.41 o 
   1   3  12     1605.19     1698.13     28.65 o 
   2   3  12      743.32      844.80     20.64 o 
   3   3  12     1355.89     1341.25     25.69 o 
   4   3  12        6.51       39.35      7.80 o 
   5   3  12        1.25       11.59      7.07 o 
   6   3  12       66.16       45.76      7.94 o 
   7   3  12      696.73      641.79     25.24 o 
   8   3  12     1051.02      886.05     32.19 o 
   9   3  12      214.84      214.83     17.96 o 
  10   3  12      124.17      274.49     31.07 o 
  11   3  12      476.50      418.87     25.42 o 
  12   3  12      284.28      260.93     21.90 o 
  13   3  12      125.38       72.07     18.35 o 
  14   3  12        7.15        3.54     15.98 o 
 -19   4  12      468.87      649.79     49.27 o 
 -18   4  12        8.27        0.34     22.35 o 
 -17   4  12      944.97      729.58     75.71 o 
 -16   4  12        1.83      -20.37     19.63 o 
 -15   4  12     2360.91     2361.98     73.00 o 
 -14   4  12       98.93       67.61     21.84 o 
 -13   4  12     1967.53     1910.48     47.11 o 
 -12   4  12      174.50      227.78     16.65 o 
 -11   4  12       26.88       51.41     11.70 o 
 -10   4  12        0.48       10.40     10.16 o 
  -9   4  12     1743.71     1726.25     32.92 o 
  -8   4  12       56.00       81.22     13.66 o 
  -7   4  12      870.87      939.23     25.76 o 
  -6   4  12       62.20       81.37     11.57 o 
  -5   4  12       31.10       17.32      8.67 o 
  -4   4  12      395.94      327.64     18.01 o 
  -3   4  12      620.58      474.43     16.75 o 
  -2   4  12       71.79       64.53      9.74 o 
  -1   4  12     2873.05     2703.85     40.77 o 
   0   4  12      159.92      141.00     13.29 o 
   1   4  12     1342.66     1498.39     27.58 o 
   2   4  12     2038.77     1975.05     36.36 o 
   3   4  12      970.66     1104.67     27.95 o 
   4   4  12      446.67      407.59     19.07 o 
   5   4  12     3695.77     3663.27     64.14 o 
   6   4  12      803.31      795.46     33.96 o 
   7   4  12     2746.44     3021.81     72.60 o 
   8   4  12        0.82       -7.71     11.88 o 
   9   4  12      511.68      690.77     31.30 o 
  10   4  12       53.15       62.45     16.31 o 
  11   4  12     1401.60     1230.54     41.53 o 
  12   4  12       11.92       12.07     15.54 o 
  13   4  12      619.07      712.11     51.68 o 
 -18   5  12      189.52      173.06     38.11 o 
 -17   5  12       25.48       49.46     31.26 o 
 -16   5  12       11.02       36.34     28.35 o 
 -15   5  12      204.30      259.85     37.34 o 
 -14   5  12      376.45      509.49     83.04 o 
 -13   5  12       89.23      172.46     23.89 o 
 -12   5  12      724.08      582.96     31.63 o 
 -11   5  12        3.66       19.67     12.53 o 
 -10   5  12      580.67      720.58     32.46 o 
  -9   5  12      369.65      304.97     21.52 o 
  -8   5  12      326.97      424.88     20.31 o 
  -7   5  12      290.26      433.60     19.38 o 
  -6   5  12     2643.70     2308.08     39.63 o 
  -5   5  12        2.51        9.01      8.61 o 
  -4   5  12     4102.48     4454.45     55.86 o 
  -3   5  12      298.01      320.06     16.98 o 
  -2   5  12     4526.27     4594.22     60.85 o 
  -1   5  12     1056.47     1243.11     25.75 o 
   0   5  12      600.44      539.79     21.30 o 
   1   5  12      822.78      944.44     25.12 o 
   2   5  12      379.30      411.54     19.32 o 
   3   5  12     1270.73     1134.05     41.99 o 
   4   5  12     2557.89     2541.91     55.81 o 
   5   5  12      192.00      278.49     22.05 o 
   6   5  12      847.60      828.90     33.90 o 
   7   5  12       35.19       42.15     15.63 o 
   8   5  12        0.20      -14.29     13.77 o 
   9   5  12      825.41      838.35     37.07 o 
  10   5  12      237.60      219.04     23.76 o 
  11   5  12       23.68       29.22     16.71 o 
  12   5  12       55.15       86.08     21.31 o 
 -17   6  12      114.05      121.26     36.83 o 
 -16   6  12      544.76      351.49     44.47 o 
 -15   6  12     2364.41     2157.31    153.25 o 
 -14   6  12        2.65        6.96     21.47 o 
 -13   6  12      954.91     1009.25     40.67 o 
 -12   6  12      791.34      949.50     39.03 o 
 -11   6  12     4448.95     4350.97     73.62 o 
 -10   6  12       30.05       65.27     16.90 o 
  -9   6  12      524.80      506.10     39.89 o 
  -8   6  12        0.21       10.58     11.68 o 
  -7   6  12        3.70       35.26     11.82 o 
  -6   6  12     1771.00     1772.52     35.61 o 
  -5   6  12       21.47        4.60      9.47 o 
  -4   6  12      225.38      189.56     14.35 o 
  -3   6  12       14.62       22.07     10.00 o 
  -2   6  12      265.33      198.72     16.52 o 
  -1   6  12      225.11      248.28     15.96 o 
   0   6  12       56.42       69.05     16.64 o 
   1   6  12      172.03      230.13     16.92 o 
   2   6  12      260.43      234.82     18.21 o 
   3   6  12       85.32       82.88     14.44 o 
   4   6  12      322.99      369.95     22.05 o 
   5   6  12     4068.51     4198.06     69.52 o 
   6   6  12      578.93      626.50     32.30 o 
   7   6  12     1066.84      919.06     47.31 o 
   8   6  12       28.81       41.44     16.77 o 
   9   6  12       53.20       58.99     21.27 o 
  10   6  12       13.05       18.11     16.75 o 
  11   6  12        6.15        8.75     17.83 o 
 -15   7  12       50.52       71.70     28.24 o 
 -14   7  12        7.35       24.73     25.39 o 
 -13   7  12       56.91       69.11     22.64 o 
 -12   7  12      373.92      305.85     31.61 o 
 -11   7  12      447.12      362.49     32.54 o 
 -10   7  12      107.09       98.81     19.47 o 
  -9   7  12     1230.69     1266.94     43.33 o 
  -8   7  12       32.41       52.34     16.34 o 
  -7   7  12        2.26       -5.21     12.35 o 
  -6   7  12     2279.04     2125.99     45.66 o 
  -5   7  12      152.23      124.23     15.19 o 
  -4   7  12     1857.09     1755.22     39.62 o 
  -3   7  12      576.44      693.30     26.98 o 
  -2   7  12     2857.65     2808.53     49.67 o 
  -1   7  12      772.19      635.39     28.80 o 
   0   7  12        3.86        6.23     10.87 o 
   1   7  12       57.74       40.70     12.40 o 
   2   7  12      116.48       72.82     13.98 o 
   3   7  12      585.69      609.70     28.29 o 
   4   7  12     1963.46     2004.60     46.01 o 
   5   7  12      122.84      100.27     17.13 o 
   6   7  12        2.54       30.74     14.91 o 
   7   7  12        0.17       -3.82     14.13 o 
   8   7  12        0.33       20.48     15.32 o 
   9   7  12        0.08       12.28     17.74 o 
 -13   8  12       27.88        5.54     27.21 o 
 -12   8  12      486.98      631.14     50.89 o 
 -11   8  12       10.02       13.13     20.97 o 
 -10   8  12     1446.68     1281.11     63.56 o 
  -9   8  12      630.76      581.58     42.98 o 
  -8   8  12       18.79       34.39     17.76 o 
  -7   8  12        0.41       -0.42     15.94 o 
  -6   8  12        3.72       -4.33     14.58 o 
  -5   8  12       24.63       19.69     14.90 o 
  -4   8  12        1.48       29.17     15.44 o 
  -3   8  12       28.42       39.04     14.66 o 
  -2   8  12      323.96      273.23     20.41 o 
  -1   8  12      252.39      170.23     17.69 o 
   0   8  12      279.61      263.87     20.42 o 
   1   8  12       23.39       32.66     13.86 o 
   2   8  12      655.40      649.34     34.57 o 
   3   8  12      222.16      247.61     20.68 o 
   4   8  12      426.93      343.73     22.48 o 
   5   8  12      785.20      649.28     35.33 o 
   6   8  12     1343.17     1447.11     68.45 o 
   7   8  12       65.06       50.48     19.42 o 
 -10   9  12        6.25        2.14     21.38 o 
  -9   9  12     1323.88     1067.61     68.19 o 
  -8   9  12      493.98      424.98     40.53 o 
  -7   9  12      348.77      337.92     31.77 o 
  -6   9  12      184.52      211.86     39.67 o 
  -5   9  12      737.65      690.26     34.30 o 
  -4   9  12       27.16       51.29     17.79 o 
  -3   9  12      555.99      652.68     33.23 o 
  -2   9  12       57.25       96.98     19.54 o 
  -1   9  12      842.75      800.84     34.14 o 
   0   9  12       24.57       15.74     14.83 o 
   1   9  12      890.17      772.03     32.35 o 
   2   9  12      140.19       82.06     17.56 o 
   3   9  12      758.23      782.79     33.22 o 
   4   9  12      197.06      248.74     22.81 o 
 -19   0  13      443.60      364.45     43.58 o 
 -17   0  13     1557.10     1935.03     74.32 o 
 -15   0  13       15.50      -11.34     30.12 o 
 -13   0  13        4.35        5.97     14.91 o 
 -11   0  13     2647.78     2787.57     59.81 o 
  -9   0  13     8884.02     9192.98    156.58 o 
  -7   0  13      609.13      530.27     22.39 o 
  -5   0  13     4424.91     3739.65     56.31 o 
  -3   0  13     2214.76     2393.96     45.26 o 
  -1   0  13       60.26       10.98      7.60 o 
   1   0  13     3722.34     3762.47     50.03 o 
   3   0  13     1003.89     1257.72     32.86 o 
   5   0  13      190.10      248.90     23.84 o 
   7   0  13      107.29      283.71     20.39 o 
   9   0  13        1.12        0.36     11.63 o 
  11   0  13      503.64      382.40     27.34 o 
  13   0  13      972.38     1371.42     77.79 o 
 -20   1  13     1253.38     1044.36     45.73 o 
 -19   1  13      146.74      181.22     25.34 o 
 -18   1  13     2142.27     2589.54     63.12 o 
 -17   1  13      141.69      130.44     21.29 o 
 -16   1  13     1903.49     1681.58     48.12 o 
 -15   1  13     3592.60     3496.82     69.20 o 
 -14   1  13      125.82      278.52     18.61 o 
 -13   1  13      520.35      536.65     22.50 o 
 -12   1  13     2798.95     2393.19     41.32 o 
 -11   1  13      368.68      379.85     21.36 o 
 -10   1  13     1943.68     2166.44     39.43 o 
  -9   1  13      726.37      794.17     24.45 o 
  -8   1  13      417.44      429.35     17.90 o 
  -7   1  13      282.26      305.92     15.14 o 
  -6   1  13     5489.06     6362.10     68.78 o 
  -5   1  13      116.30      178.17      9.67 o 
  -4   1  13       55.22        4.51      5.34 o 
  -3   1  13     1952.48     2091.48     31.69 o 
  -2   1  13      559.47     1171.03     22.08 o 
  -1   1  13       97.72      129.17      8.28 o 
   0   1  13      188.71      416.61     10.91 o 
   1   1  13      938.75     1213.14     17.77 o 
   2   1  13     5038.61     4358.79     41.78 o 
   3   1  13      299.75      289.28     12.59 o 
   4   1  13     4860.70     4654.70     49.27 o 
   5   1  13       13.17        7.51      7.85 o 
   6   1  13      124.30      174.81     11.73 o 
   7   1  13      198.47      226.67     13.24 o 
   8   1  13      558.89      378.60     17.04 o 
   9   1  13      129.26      166.67     13.50 o 
  10   1  13     1966.65     2165.70     40.08 o 
  11   1  13      142.51      163.16     17.91 o 
  12   1  13      473.49      469.30     30.48 o 
  13   1  13       31.20       31.49     15.34 o 
  14   1  13       82.20      102.23     19.00 o 
 -20   2  13        1.49        2.76     23.17 o 
 -19   2  13       38.45       49.72     22.93 o 
 -18   2  13       88.88       22.16     24.85 o 
 -17   2  13        2.59       11.90     17.47 o 
 -16   2  13      402.24      341.09     26.78 o 
 -15   2  13      259.08      408.18     27.38 o 
 -14   2  13      105.32      113.70     14.92 o 
 -13   2  13        3.07       10.37     11.43 o 
 -12   2  13        1.35        8.81     10.48 o 
 -11   2  13     2910.23     3370.03     52.06 o 
 -10   2  13      275.97      149.35     18.68 o 
  -9   2  13     3923.59     3812.90     55.74 o 
  -8   2  13     1366.36     1399.75     30.19 o 
  -7   2  13     3593.96     3489.25     50.07 o 
  -6   2  13     1882.22     2020.56     34.53 o 
  -5   2  13     4642.30     4664.11     54.01 o 
  -4   2  13     1108.09     1227.88     22.46 o 
  -3   2  13     7410.30     8156.20     86.31 o 
  -2   2  13     1070.93     1281.15     29.14 o 
  -1   2  13     2542.54     2673.90     38.43 o 
   0   2  13     1909.60     1756.45     26.67 o 
   1   2  13       16.84       20.88      6.41 o 
   2   2  13      317.36      383.38     13.05 o 
   3   2  13       29.46       22.32      6.37 o 
   4   2  13     4832.00     4462.73     56.39 o 
   5   2  13      909.94     1081.59     22.34 o 
   6   2  13       10.62       10.27      7.52 o 
   7   2  13      206.27      273.92     15.68 o 
   8   2  13      118.39       58.14     12.85 o 
   9   2  13        0.76       40.33     12.53 o 
  10   2  13        2.40       16.69     12.96 o 
  11   2  13     2599.13     2596.49     51.71 o 
  12   2  13        4.34        4.41     13.67 o 
  13   2  13      306.96      378.09     25.96 o 
  14   2  13       50.43       21.29     16.25 o 
 -20   3  13       14.34        9.48     23.06 o 
 -19   3  13      244.64      112.44     26.56 o 
 -18   3  13      261.95      237.67     28.87 o 
 -17   3  13     1035.00     1070.63     46.38 o 
 -16   3  13      744.22      543.74     35.10 o 
 -15   3  13     2431.11     2426.58     57.19 o 
 -14   3  13      303.78      217.23     19.99 o 
 -13   3  13       37.43       42.14     12.87 o 
 -12   3  13       41.43        2.07     11.66 o 
 -11   3  13     2117.46     1930.66     37.69 o 
 -10   3  13      804.42      882.50     26.96 o 
  -9   3  13      798.86      927.14     26.81 o 
  -8   3  13      247.77      297.73     18.11 o 
  -7   3  13      804.95      748.02     24.91 o 
  -6   3  13      432.54      382.45     18.68 o 
  -5   3  13      806.29      843.87     24.54 o 
  -4   3  13     1085.96     1294.95     26.21 o 
  -3   3  13       72.07      113.77     10.30 o 
  -2   3  13      289.93      490.08     20.13 o 
  -1   3  13     1376.68     1639.29     31.77 o 
   0   3  13     3208.31     3965.68     54.60 o 
   1   3  13     1642.57     1809.85     31.83 o 
   2   3  13     1460.41     1365.94     26.48 o 
   3   3  13     6186.42     6055.00     68.52 o 
   4   3  13      282.69      462.24     15.41 o 
   5   3  13      239.42      309.64     15.99 o 
   6   3  13       15.10       -0.55     11.27 o 
   7   3  13     1607.98     1541.50     38.95 o 
   8   3  13      981.89     1234.88     35.20 o 
   9   3  13     2743.87     2940.48     53.69 o 
  10   3  13     1050.49      881.00     32.91 o 
  11   3  13      272.21      285.05     22.53 o 
  12   3  13       93.80      205.00     20.69 o 
  13   3  13      408.71      341.86     27.88 o 
 -19   4  13      439.88      385.51     41.73 o 
 -18   4  13       35.11        9.62     21.27 o 
 -17   4  13        0.76        1.65     19.64 o 
 -16   4  13        1.65       14.26     19.35 o 
 -15   4  13      320.83      397.47     30.69 o 
 -14   4  13      470.95      411.92     28.87 o 
 -13   4  13      474.35      619.90     31.70 o 
 -12   4  13     1245.04     1505.90     39.23 o 
 -11   4  13        1.31       24.31     12.97 o 
 -10   4  13      831.82      693.52     29.00 o 
  -9   4  13        9.40       10.86     11.28 o 
  -8   4  13     1658.49     1563.91     36.42 o 
  -7   4  13     1665.31     1442.31     34.48 o 
  -6   4  13     1526.66     1684.91     36.49 o 
  -5   4  13        6.68       19.71      8.98 o 
  -4   4  13     1972.43     1705.41     32.82 o 
  -3   4  13       55.44       52.52      9.82 o 
  -2   4  13     5532.22     5648.93     69.50 o 
  -1   4  13      806.70      850.45     26.16 o 
   0   4  13      677.20      674.37     20.68 o 
   1   4  13     1373.32     1551.45     31.74 o 
   2   4  13      467.31      338.48     19.91 o 
   3   4  13       11.14       -4.51      8.83 o 
   4   4  13        6.83       -0.85     11.82 o 
   5   4  13       21.90       54.32     14.03 o 
   6   4  13      591.40      654.26     35.64 o 
   7   4  13      124.73      218.25     20.80 o 
   8   4  13       97.94       73.94     15.42 o 
   9   4  13      113.68      162.16     20.12 o 
  10   4  13        9.74       -7.32     14.16 o 
  11   4  13       40.44       75.21     17.77 o 
  12   4  13      954.57      968.20     45.57 o 
  13   4  13       56.59       98.01     19.86 o 
 -18   5  13       64.66       31.76     27.51 o 
 -17   5  13      707.42      805.25     49.46 o 
 -16   5  13      446.38      563.30     50.61 o 
 -15   5  13      818.98      881.39     76.54 o 
 -14   5  13      204.44      193.44     25.89 o 
 -13   5  13     1301.17     1285.70     47.70 o 
 -12   5  13      559.83      621.97     30.50 o 
 -11   5  13     1024.18      999.29     41.50 o 
 -10   5  13        0.94        3.60     13.62 o 
  -9   5  13      144.92      205.56     21.96 o 
  -8   5  13      994.14     1123.22     33.15 o 
  -7   5  13       96.47       21.10     10.71 o 
  -6   5  13       18.13       23.10      9.95 o 
  -5   5  13       49.39      114.34     12.57 o 
  -4   5  13      368.93      455.76     19.56 o 
  -3   5  13     1382.86     1527.23     38.97 o 
  -2   5  13        0.06        3.19      8.38 o 
  -1   5  13       27.38      111.54     10.99 o 
   0   5  13      326.83      248.50     17.53 o 
   1   5  13        8.05       24.67     11.13 o 
   2   5  13      504.94      612.97     24.36 o 
   3   5  13      500.34      548.28     27.28 o 
   4   5  13      223.51      171.51     18.38 o 
   5   5  13     1253.98     1212.05     39.39 o 
   6   5  13       83.29       71.44     16.59 o 
   7   5  13        9.70       21.51     15.40 o 
   8   5  13      278.82      240.39     23.78 o 
   9   5  13      814.75      916.11     39.78 o 
  10   5  13        0.66       36.12     17.03 o 
  11   5  13      750.54      789.25     39.36 o 
  12   5  13        2.28       16.93     18.96 o 
 -17   6  13        0.16       27.07     28.59 o 
 -16   6  13       81.20       70.54     27.81 o 
 -15   6  13      121.97       99.51     29.37 o 
 -14   6  13      200.86      159.01     30.17 o 
 -13   6  13       19.22        9.22     18.42 o 
 -12   6  13     2064.69     2382.01     93.50 o 
 -11   6  13      859.30     1005.78     58.89 o 
 -10   6  13      697.27      720.07     42.65 o 
  -9   6  13       72.19       73.82     18.62 o 
  -8   6  13       56.62       46.77     12.44 o 
  -7   6  13      264.58      340.07     23.21 o 
  -6   6  13     1990.02     2221.06     41.13 o 
  -5   6  13        0.71       -0.82      9.80 o 
  -4   6  13     2241.81     2150.48     53.17 o 
  -3   6  13       50.21       51.72     12.36 o 
  -2   6  13     3635.80     3649.71     56.48 o 
  -1   6  13      334.57      468.27     25.02 o 
   0   6  13       94.27      120.33     13.68 o 
   1   6  13       94.10      150.17     17.19 o 
   2   6  13       33.55       28.68     12.33 o 
   3   6  13        9.96        4.80     11.91 o 
   4   6  13      627.87      742.85     29.24 o 
   5   6  13        1.60       16.28     14.89 o 
   6   6  13     2559.38     2560.44     58.31 o 
   7   6  13     1168.85     1102.10     42.19 o 
   8   6  13       48.28       47.05     19.64 o 
   9   6  13      438.17      459.26     33.53 o 
  10   6  13      169.77      154.56     22.78 o 
 -15   7  13      530.13      616.82    173.89 o 
 -14   7  13      286.77      215.60     44.17 o 
 -13   7  13      417.51      459.43     55.51 o 
 -12   7  13      175.57      171.69     31.58 o 
 -11   7  13      916.93      833.69     50.63 o 
 -10   7  13       59.55       62.39     20.80 o 
  -9   7  13      826.93     1020.67     40.45 o 
  -8   7  13      135.93       92.10     19.25 o 
  -7   7  13      176.86      189.72     19.49 o 
  -6   7  13      414.26      431.16     24.03 o 
  -5   7  13      158.79       86.56     14.31 o 
  -4   7  13       66.37       16.63     12.03 o 
  -3   7  13      328.00      283.94     22.99 o 
  -2   7  13      322.03      430.37     22.42 o 
  -1   7  13      449.88      353.07     20.97 o 
   0   7  13      886.86      799.64     28.27 o 
   1   7  13      283.21      256.95     18.98 o 
   2   7  13      550.77      622.86     31.51 o 
   3   7  13      352.41      330.46     22.96 o 
   4   7  13      650.23      756.41     31.97 o 
   5   7  13     3979.15     4045.17     75.91 o 
   6   7  13       34.52       30.62     15.36 o 
   7   7  13      380.36      421.75     27.46 o 
   8   7  13      752.45      844.45     40.84 o 
   9   7  13      196.43      191.14     26.38 o 
 -13   8  13      425.38      491.40     59.85 o 
 -12   8  13       53.90       62.92     27.33 o 
 -11   8  13        9.66       27.54     23.97 o 
 -10   8  13       20.97       13.53     20.50 o 
  -9   8  13     1330.13     1401.48     48.11 o 
  -8   8  13     1847.26     1788.52     55.19 o 
  -7   8  13      148.22      109.04     20.34 o 
  -6   8  13       49.59       24.86     17.16 o 
  -5   8  13      369.30      385.61     28.16 o 
  -4   8  13     1080.54     1161.89     69.18 o 
  -3   8  13      606.15      509.09     27.29 o 
  -2   8  13      299.56      243.74     25.40 o 
  -1   8  13     1873.98     2049.92     50.02 o 
   0   8  13      625.35      681.99     28.95 o 
   1   8  13      579.59      542.30     27.15 o 
   2   8  13      135.19      158.33     18.26 o 
   3   8  13       95.58       77.11     16.60 o 
   4   8  13      172.67      210.34     24.95 o 
   5   8  13      110.50      106.10     19.47 o 
   6   8  13       20.12       25.13     16.82 o 
  -9   9  13      180.99      147.83     30.44 o 
  -8   9  13       12.60       19.47     20.62 o 
  -7   9  13      148.93       91.13     23.16 o 
  -6   9  13       22.33       46.98     20.76 o 
  -5   9  13      214.23      197.89     25.47 o 
  -4   9  13        9.46      -20.46     16.22 o 
  -3   9  13        5.99       -2.67     16.08 o 
  -2   9  13       12.34       -2.24     16.36 o 
  -1   9  13      391.51      416.47     27.33 o 
   0   9  13      167.83      161.47     19.52 o 
   1   9  13       12.70       11.03     14.86 o 
   2   9  13      608.65      593.20     29.88 o 
   3   9  13        0.53       16.82     15.82 o 
 -20   0  14      915.77     1299.61     70.56 o 
 -18   0  14     2499.37     2416.66     85.82 o 
 -16   0  14     4098.42     4564.83    118.96 o 
 -14   0  14        6.43      -19.76     15.59 o 
 -12   0  14      559.04      673.30     38.45 o 
 -10   0  14      883.10      762.07     37.76 o 
  -8   0  14        0.69        1.19     13.29 o 
  -6   0  14      240.26      248.26     24.59 o 
  -4   0  14     2342.22     2656.18     46.65 o 
  -2   0  14     6847.62     7321.51    111.89 o 
   0   0  14     3546.01     3039.09     51.89 o 
   2   0  14     1023.35     1346.27     26.51 o 
   4   0  14      534.73      559.55     25.21 o 
   6   0  14     2139.99     2362.64     49.01 o 
   8   0  14      809.01     1102.11     34.51 o 
  10   0  14      326.92      287.26     27.71 o 
  12   0  14      543.01      613.44     46.83 o 
 -20   1  14       31.74       42.40     21.19 o 
 -19   1  14      340.84      361.69     30.62 o 
 -18   1  14      186.43      174.20     24.28 o 
 -17   1  14      212.23      336.74     27.51 o 
 -16   1  14      332.75      377.59     27.10 o 
 -15   1  14     1128.69     1005.12     30.95 o 
 -14   1  14      316.20      310.53     19.63 o 
 -13   1  14      343.66      457.30     21.40 o 
 -12   1  14       12.69        6.37     10.56 o 
 -11   1  14     3270.47     3298.23     57.50 o 
 -10   1  14     1705.16     1793.75     36.60 o 
  -9   1  14     5058.56     5103.06     70.25 o 
  -8   1  14      281.91      382.98     17.58 o 
  -7   1  14      315.06      214.45     13.94 o 
  -6   1  14     2576.77     2530.92     39.63 o 
  -5   1  14     5374.95     5044.73     64.39 o 
  -4   1  14       83.43      136.43      9.23 o 
  -3   1  14     1002.60      861.38     24.53 o 
  -2   1  14        6.32        3.33      6.86 o 
  -1   1  14     3353.59     4004.56     53.35 o 
   0   1  14      266.91      273.77     15.46 o 
   1   1  14      125.80      103.15      7.94 o 
   2   1  14     1362.63     1229.41     19.39 o 
   3   1  14       27.71       26.29      6.76 o 
   4   1  14        8.07       22.64      7.20 o 
   5   1  14      178.92      261.47     15.25 o 
   6   1  14      285.50      256.93     14.74 o 
   7   1  14      277.19      392.75     18.00 o 
   8   1  14       87.81       22.25     10.20 o 
   9   1  14     1566.00     1435.10     33.36 o 
  10   1  14      156.78       79.30     15.04 o 
  11   1  14      166.95      121.82     17.32 o 
  12   1  14        1.97       -0.11     13.89 o 
  13   1  14     1628.29     1836.49     47.99 o 
 -20   2  14     1003.10     1190.59     52.85 o 
 -19   2  14      418.61      409.62     35.13 o 
 -18   2  14      103.61       97.32     21.63 o 
 -17   2  14      899.81      794.94     37.56 o 
 -16   2  14     2095.78     2141.58     54.31 o 
 -15   2  14     2870.60     2752.49     57.18 o 
 -14   2  14      651.67      863.21     39.56 o 
 -13   2  14      399.70      312.61     21.18 o 
 -12   2  14      659.12      848.31     32.84 o 
 -11   2  14      333.08      389.82     21.73 o 
 -10   2  14     2671.05     2597.15     45.48 o 
  -9   2  14       93.21      103.60     12.57 o 
  -8   2  14      826.46     1038.33     26.75 o 
  -7   2  14      242.37      244.29     14.48 o 
  -6   2  14      348.59      452.21     26.38 o 
  -5   2  14      232.83      230.63     14.26 o 
  -4   2  14      224.81      191.07     12.65 o 
  -3   2  14     3380.77     3438.47     55.17 o 
  -2   2  14     6148.16     6911.67     95.21 o 
  -1   2  14      872.11      963.74     33.97 o 
   0   2  14        4.28       37.44      8.98 o 
   1   2  14     2063.27     1998.07     34.64 o 
   2   2  14     1929.73     2531.26     35.73 o 
   3   2  14     1880.11     2018.41     29.32 o 
   4   2  14     3096.18     2878.70     46.39 o 
   5   2  14      689.38      694.54     21.62 o 
   6   2  14      807.05     1092.25     26.42 o 
   7   2  14       25.55       37.08     11.42 o 
   8   2  14     2066.95     1954.47     41.62 o 
   9   2  14      161.15      173.50     17.81 o 
  10   2  14      412.30      459.04     30.97 o 
  11   2  14      522.12      453.03     26.50 o 
  12   2  14      286.50      253.23     22.13 o 
  13   2  14        9.38        0.71     15.00 o 
 -19   3  14       11.89       22.12     22.04 o 
 -18   3  14        4.80       32.60     21.22 o 
 -17   3  14       25.97       33.07     20.27 o 
 -16   3  14        8.14        2.67     17.58 o 
 -15   3  14       97.36      174.89     19.94 o 
 -14   3  14      456.89      434.80     24.50 o 
 -13   3  14        5.32       -0.87     12.30 o 
 -12   3  14      281.70      237.61     20.36 o 
 -11   3  14     2424.88     2198.40     48.82 o 
 -10   3  14      570.22      831.30     35.10 o 
  -9   3  14     2263.85     2488.63     47.48 o 
  -8   3  14      624.54      428.79     26.56 o 
  -7   3  14      850.53      901.95     27.63 o 
  -6   3  14     4317.12     4314.43     63.65 o 
  -5   3  14      809.17      779.11     24.21 o 
  -4   3  14     2221.28     2269.38     40.18 o 
  -3   3  14     1488.93     1447.15     29.99 o 
  -2   3  14     3827.03     3420.82     56.71 o 
  -1   3  14     4049.41     4257.19     66.84 o 
   0   3  14       97.33       71.43     12.27 o 
   1   3  14     2015.63     1540.93     33.91 o 
   2   3  14     4286.09     4358.07     57.88 o 
   3   3  14      388.21      517.42     19.18 o 
   4   3  14      819.87      733.66     24.35 o 
   5   3  14       57.99       17.22      8.94 o 
   6   3  14      927.34     1017.53     32.74 o 
   7   3  14       69.83       26.44     12.92 o 
   8   3  14       70.56      171.79     18.64 o 
   9   3  14      388.28      527.56     34.15 o 
  10   3  14      733.93      630.24     31.39 o 
  11   3  14       28.98      -11.76     14.70 o 
  12   3  14      539.64      505.70     33.05 o 
  13   3  14       61.54      125.79     22.43 o 
 -19   4  14      278.63      200.91     43.22 o 
 -18   4  14        3.47       47.98     26.31 o 
 -17   4  14      927.61     1169.65    132.08 o 
 -16   4  14       54.95       54.36     29.90 o 
 -15   4  14      369.68      301.49     54.90 o 
 -14   4  14        0.60       -7.66     18.37 o 
 -13   4  14     1028.42     1212.73     54.89 o 
 -12   4  14       24.95       24.99     15.12 o 
 -11   4  14      456.42      495.36     28.18 o 
 -10   4  14        5.90        9.43     12.54 o 
  -9   4  14      898.86      814.15     32.76 o 
  -8   4  14       98.82      177.44     16.40 o 
  -7   4  14       17.87       20.60     11.02 o 
  -6   4  14       99.19      139.04     14.77 o 
  -5   4  14      194.40      282.97     17.57 o 
  -4   4  14      133.02      119.20     13.00 o 
  -3   4  14      242.33      178.66     14.40 o 
  -2   4  14       17.81        3.91      9.42 o 
  -1   4  14     6011.01     6231.16     78.36 o 
   0   4  14     2069.32     2421.19     46.37 o 
   1   4  14       50.77       41.87     10.82 o 
   2   4  14      259.28      159.43     17.25 o 
   3   4  14     2377.11     2150.87     46.79 o 
   4   4  14     2931.21     3484.17     63.02 o 
   5   4  14     3128.97     2966.70     63.12 o 
   6   4  14       65.58      189.24     20.29 o 
   7   4  14     1721.44     1812.40     46.92 o 
   8   4  14      204.60       91.67     17.10 o 
   9   4  14      412.05      335.40     28.63 o 
  10   4  14      299.97      376.15     27.03 o 
  11   4  14      371.71      411.78     28.47 o 
  12   4  14       23.88       13.07     16.75 o 
 -18   5  14       11.45      -26.27     29.42 o 
 -17   5  14      114.98      113.48     34.17 o 
 -16   5  14      511.81      545.45     50.11 o 
 -15   5  14       52.65      103.47     28.41 o 
 -14   5  14      267.45      265.37     32.93 o 
 -13   5  14      180.15      269.37     38.11 o 
 -12   5  14      820.40      720.73     67.75 o 
 -11   5  14       29.12       78.92     17.19 o 
 -10   5  14      451.54      503.64     35.68 o 
  -9   5  14       18.08       42.29     13.81 o 
  -8   5  14     2293.27     2139.39     45.79 o 
  -7   5  14       14.00       20.29     11.60 o 
  -6   5  14     2097.11     1928.14     41.91 o 
  -5   5  14        2.39       -0.25     10.02 o 
  -4   5  14     2863.85     2865.58     48.68 o 
  -3   5  14        1.69       15.74     11.07 o 
  -2   5  14      559.52      593.55     21.92 o 
  -1   5  14     1240.06     1476.82     61.79 o 
   0   5  14     2096.12     2125.22     69.16 o 
   1   5  14      135.33       22.65     12.80 o 
   2   5  14        1.32       32.08     13.62 o 
   3   5  14      353.62      235.98     20.53 o 
   4   5  14       19.94       26.72     14.08 o 
   5   5  14     1082.05     1313.85     46.93 o 
   6   5  14       98.77       90.32     18.09 o 
   7   5  14      240.99      158.83     20.51 o 
   8   5  14      279.75      259.86     24.55 o 
   9   5  14       45.60       57.76     18.14 o 
  10   5  14      399.96      463.16     32.03 o 
  11   5  14      138.79      190.50     25.33 o 
 -16   6  14       71.91       94.64     38.25 o 
 -15   6  14     1036.00      787.30     67.73 o 
 -14   6  14      288.03      358.36     37.87 o 
 -13   6  14      417.29      362.73     51.13 o 
 -12   6  14       29.89       34.58     19.56 o 
 -11   6  14     1377.03     1509.41     52.47 o 
 -10   6  14       99.96      245.40     26.79 o 
  -9   6  14      395.95      317.35     25.22 o 
  -8   6  14        0.03        1.59     12.86 o 
  -7   6  14      519.12      337.35     39.12 o 
  -6   6  14        7.21       34.33     12.60 o 
  -5   6  14       27.23       11.53     11.61 o 
  -4   6  14       12.88       23.40     11.74 o 
  -3   6  14       31.72       58.59     13.28 o 
  -2   6  14      771.21      657.35     32.16 o 
  -1   6  14       97.62      136.34     15.60 o 
   0   6  14      247.20      377.62     24.40 o 
   1   6  14      280.82      266.07     22.40 o 
   2   6  14      510.70      585.29     26.92 o 
   3   6  14     2323.58     2268.82     47.37 o 
   4   6  14      437.09      584.14     31.66 o 
   5   6  14     2831.95     2922.32     99.15 o 
   6   6  14      765.84      775.24     36.72 o 
   7   6  14      122.90      179.01     23.40 o 
   8   6  14      589.30      505.62     32.83 o 
   9   6  14      166.61       45.54     21.12 o 
 -15   7  14        2.51       -1.52     32.92 o 
 -14   7  14      124.95      103.84     40.84 o 
 -13   7  14       29.48       14.81     24.43 o 
 -12   7  14      725.36      603.91     70.54 o 
 -11   7  14      196.95      341.50     40.70 o 
 -10   7  14     1350.90     1501.29     53.73 o 
  -9   7  14       38.87       36.61     21.11 o 
  -8   7  14      243.64      328.58     28.87 o 
  -7   7  14     1669.08     1622.37     61.94 o 
  -6   7  14     1026.96     1018.88     37.37 o 
  -5   7  14      257.49      269.10     26.41 o 
  -4   7  14     2306.92     2223.42     47.47 o 
  -3   7  14       40.36       70.46     14.79 o 
  -2   7  14     1493.69     1563.98     42.56 o 
  -1   7  14       19.44       13.85     12.88 o 
   0   7  14      607.23      575.13     26.98 o 
   1   7  14      982.80     1202.38     39.30 o 
   2   7  14        8.17       21.03     14.56 o 
   3   7  14      191.33      156.74     24.70 o 
   4   7  14      643.53      694.23     31.25 o 
   5   7  14      103.56      136.23     19.17 o 
   6   7  14      278.11      315.27     24.95 o 
   7   7  14       64.09       56.07     19.89 o 
   8   7  14       23.69       53.42     20.42 o 
 -12   8  14       67.58       74.57     28.53 o 
 -11   8  14       11.33      -28.05     22.27 o 
 -10   8  14      408.77      439.06     35.02 o 
  -9   8  14        0.67        3.03     18.60 o 
  -8   8  14       34.25       11.28     19.45 o 
  -7   8  14       11.04      -11.99     19.17 o 
  -6   8  14       11.90        5.81     19.19 o 
  -5   8  14       48.55       33.25     17.36 o 
  -4   8  14      155.75      242.89     28.32 o 
  -3   8  14       15.22       26.22     14.47 o 
  -2   8  14      208.40      124.67     18.16 o 
  -1   8  14       65.96       77.33     16.73 o 
   0   8  14      177.34      261.81     22.48 o 
   1   8  14      288.60      348.41     24.17 o 
   2   8  14      505.43      490.72     26.80 o 
   3   8  14      425.38      439.41     25.97 o 
   4   8  14     1466.97     1454.74     50.99 o 
   5   8  14      568.78      581.84     45.67 o 
  -8   9  14      259.66      265.81     33.52 o 
  -7   9  14      265.83      293.87     34.67 o 
  -6   9  14      237.80      207.59     32.28 o 
  -5   9  14      112.24       85.00     21.56 o 
  -4   9  14       40.35      -13.74     17.26 o 
  -3   9  14      786.05      822.37     54.66 o 
  -2   9  14        0.83       10.66     18.09 o 
  -1   9  14      646.32      581.81     31.21 o 
   0   9  14        1.66        6.52     15.51 o 
   1   9  14      364.54      330.26     25.73 o 
 -19   0  15      617.98      529.97     48.67 o 
 -17   0  15      852.21      838.49     58.13 o 
 -15   0  15      283.23      318.35     44.59 o 
 -13   0  15     1868.17     1844.91    120.34 o 
 -11   0  15     2205.83     2094.74     62.60 o 
  -9   0  15     2946.42     2610.47     67.97 o 
  -7   0  15     8078.22     8212.44    142.33 o 
  -5   0  15     3326.99     3607.91     73.87 o 
  -3   0  15     2970.03     3010.67     79.84 o 
  -1   0  15        9.96       30.85     10.73 o 
   1   0  15       98.96      109.53     12.21 o 
   3   0  15      533.68      433.63     24.86 o 
   5   0  15      537.65      553.67     27.03 o 
   7   0  15      530.78      442.45     25.61 o 
   9   0  15      331.22      371.66     28.42 o 
  11   0  15     1913.80     2330.63     84.53 o 
  13   0  15      137.61       99.91     34.85 o 
 -20   1  15     1599.20     1492.49     52.79 o 
 -19   1  15      130.60      109.69     22.92 o 
 -18   1  15     1402.39     1444.01     48.77 o 
 -17   1  15      196.80      183.31     23.51 o 
 -16   1  15       68.93       68.06     18.44 o 
 -15   1  15      243.74      321.79     22.64 o 
 -14   1  15       67.22       44.56     20.54 o 
 -13   1  15       60.62       44.54     15.51 o 
 -12   1  15      216.77      165.75     18.08 o 
 -11   1  15      793.50      771.31     26.38 o 
 -10   1  15      244.36      371.35     22.65 o 
  -9   1  15       31.84       54.89     11.01 o 
  -8   1  15       31.72        7.68     10.05 o 
  -7   1  15       30.12       69.54     11.50 o 
  -6   1  15       81.40      136.06     11.51 o 
  -5   1  15      557.28      502.63     17.37 o 
  -4   1  15     2780.79     3003.79     42.14 o 
  -3   1  15       49.51       47.83     10.49 o 
  -2   1  15       11.23       30.15     10.90 o 
  -1   1  15     1321.81     1173.61     27.37 o 
   0   1  15     1109.98     1411.81     29.85 o 
   1   1  15      931.15      797.70     21.42 o 
   2   1  15     2030.23     1693.15     29.46 o 
   3   1  15       76.48       76.34     11.26 o 
   4   1  15     1237.66     1725.94     37.68 o 
   5   1  15        4.26        3.73      9.72 o 
   6   1  15       23.71       17.63      9.79 o 
   7   1  15       35.52       17.65      9.70 o 
   8   1  15     2317.56     2537.78     41.25 o 
   9   1  15       14.55        3.33     10.96 o 
  10   1  15        7.60        0.64     12.65 o 
  11   1  15        6.71       25.60     14.14 o 
  12   1  15      344.76      358.94     25.34 o 
  13   1  15       19.95       20.25     15.79 o 
 -20   2  15       51.68       41.64     24.14 o 
 -19   2  15        5.58       16.37     20.97 o 
 -18   2  15      103.07       41.97     19.42 o 
 -17   2  15      419.61      376.39     46.30 o 
 -16   2  15      173.73      183.95     25.44 o 
 -15   2  15        2.13       14.99     13.80 o 
 -14   2  15      190.78      199.34     21.31 o 
 -13   2  15      421.93      504.51     28.21 o 
 -12   2  15      764.96      751.60     29.98 o 
 -11   2  15     2501.99     2702.26     48.37 o 
 -10   2  15      225.89      205.33     18.11 o 
  -9   2  15      933.24      844.03     26.02 o 
  -8   2  15       31.06       20.61      9.74 o 
  -7   2  15      267.28      275.70     17.69 o 
  -6   2  15     1714.72     1618.27     38.74 o 
  -5   2  15     2383.02     2045.26     38.00 o 
  -4   2  15      381.58      270.94     14.85 o 
  -3   2  15     3868.25     3843.21     60.61 o 
  -2   2  15      298.03      337.92     25.19 o 
  -1   2  15     1920.89     1725.59     41.66 o 
   0   2  15       36.85       66.02     12.81 o 
   1   2  15       87.44      110.20     12.08 o 
   2   2  15      318.37      349.12     16.44 o 
   3   2  15      922.21     1218.85     25.56 o 
   4   2  15      495.62      689.47     24.82 o 
   5   2  15      156.21      173.82     15.78 o 
   6   2  15        6.04        7.95     10.93 o 
   7   2  15        1.10        4.76     11.96 o 
   8   2  15       32.04       88.81     15.98 o 
   9   2  15     1083.12     1010.97     33.78 o 
  10   2  15      595.98      715.31     30.64 o 
  11   2  15     1989.15     2026.54     50.31 o 
  12   2  15      545.57      450.56     27.90 o 
 -19   3  15      560.33      647.03     49.47 o 
 -18   3  15       10.51       42.64     25.08 o 
 -17   3  15     1160.76     1317.32     70.70 o 
 -16   3  15      867.04     1070.27     47.17 o 
 -15   3  15     1265.93     1632.30     73.07 o 
 -14   3  15      416.63      391.15     32.93 o 
 -13   3  15     1269.69     1204.92     57.60 o 
 -12   3  15     1265.86     1198.19     40.36 o 
 -11   3  15       98.75      129.31     18.87 o 
 -10   3  15        0.29        2.07     11.12 o 
  -9   3  15      982.91     1101.41     45.00 o 
  -8   3  15        4.11       18.67     10.83 o 
  -7   3  15       79.34       72.18     12.63 o 
  -6   3  15      363.38      321.69     18.39 o 
  -5   3  15      535.43      463.56     20.23 o 
  -4   3  15       97.27      161.41     13.59 o 
  -3   3  15      690.70      826.94     27.72 o 
  -2   3  15      125.13      209.23     16.04 o 
  -1   3  15     4025.15     3818.86     74.15 o 
   0   3  15       32.10       23.39     11.74 o 
   1   3  15       49.63       24.33     11.69 o 
   2   3  15     1282.76      948.29     36.54 o 
   3   3  15     3413.76     3503.57     64.43 o 
   4   3  15     3188.16     3749.06    100.63 o 
   5   3  15     1377.87     1234.18     35.53 o 
   6   3  15      858.37      643.70     30.21 o 
   7   3  15      215.94      337.11     22.47 o 
   8   3  15     1211.45     1251.90     39.16 o 
   9   3  15      737.19      575.39     30.09 o 
  10   3  15        0.99       10.01     17.08 o 
  11   3  15      157.33      218.71     22.67 o 
  12   3  15      489.56      661.71     37.08 o 
 -18   4  15       57.57       20.75     30.47 o 
 -17   4  15       12.63       74.92     31.28 o 
 -16   4  15        6.83       -4.93     36.49 o 
 -15   4  15      197.30      114.66     28.34 o 
 -14   4  15      800.40      863.75     41.07 o 
 -13   4  15      345.28      397.72     28.04 o 
 -12   4  15     1578.85     1499.39     45.16 o 
 -11   4  15      234.34      309.95     24.30 o 
 -10   4  15     1240.63      982.49     49.63 o 
  -9   4  15     1380.92     1150.96     43.96 o 
  -8   4  15     1875.76     2194.83     49.28 o 
  -7   4  15        6.99        5.02     10.69 o 
  -6   4  15     2462.56     2213.04     44.19 o 
  -5   4  15     1396.30     1262.44     32.80 o 
  -4   4  15     2033.14     2246.34     42.93 o 
  -3   4  15      122.89      127.62     13.65 o 
  -2   4  15      862.10     1073.86     41.01 o 
  -1   4  15       23.12       44.99     13.72 o 
   0   4  15       78.62       46.39     17.79 o 
   1   4  15       26.57        2.73     12.69 o 
   2   4  15     4526.56     4795.44    103.22 o 
   3   4  15     3058.29     3455.84     67.44 o 
   4   4  15       22.78        4.05     16.22 o 
   5   4  15      512.09      341.86     24.31 o 
   6   4  15       24.17       18.93     14.54 o 
   7   4  15        2.73      -25.72     13.37 o 
   8   4  15      467.01      477.02     38.56 o 
   9   4  15        0.21       10.62     15.11 o 
  10   4  15      640.72      605.58     32.96 o 
  11   4  15       44.55       22.37     16.11 o 
 -17   5  15      191.43      233.69     48.21 o 
 -16   5  15       43.23       38.63     31.49 o 
 -15   5  15      905.81     1092.06    105.05 o 
 -14   5  15       23.80       -8.55     22.62 o 
 -13   5  15      416.71      367.88     42.62 o 
 -12   5  15        2.15       -3.07     15.87 o 
 -11   5  15      106.71      155.74     23.30 o 
 -10   5  15        0.07       14.77     13.66 o 
  -9   5  15      321.25      298.89     22.19 o 
  -8   5  15       47.63       66.08     14.17 o 
  -7   5  15       29.71       22.95     12.02 o 
  -6   5  15      435.96      309.26     21.63 o 
  -5   5  15      341.04      289.02     20.20 o 
  -4   5  15      211.32      190.67     19.86 o 
  -3   5  15     1658.29     1813.06     46.63 o 
  -2   5  15      457.31      651.60     26.16 o 
  -1   5  15     1127.03     1143.34     53.24 o 
   0   5  15      433.06      319.32     23.36 o 
   1   5  15      323.06      334.30     22.90 o 
   2   5  15      509.83      420.11     30.95 o 
   3   5  15     1856.52     1855.84     49.69 o 
   4   5  15      246.07      429.95     30.40 o 
   5   5  15      128.91      118.17     18.89 o 
   6   5  15       78.45       41.20     16.71 o 
   7   5  15      234.96      211.13     23.81 o 
   8   5  15       39.85       44.93     17.60 o 
   9   5  15      847.81     1108.14     44.62 o 
  10   5  15       27.12       28.57     18.82 o 
 -16   6  15      105.79        7.91     32.77 o 
 -15   6  15      144.33      196.41     41.68 o 
 -14   6  15      949.74     1215.41     61.59 o 
 -13   6  15        5.26       18.23     23.53 o 
 -12   6  15     2537.91     2290.75     90.53 o 
 -11   6  15        3.87       36.84     19.66 o 
 -10   6  15     4877.39     4369.21     91.71 o 
  -9   6  15       29.43       72.88     16.25 o 
  -8   6  15      258.33      282.79     21.94 o 
  -7   6  15      159.45       86.56     20.41 o 
  -6   6  15     1408.35     1320.43     39.30 o 
  -5   6  15      508.46      496.37     26.59 o 
  -4   6  15      482.39      492.44     31.33 o 
  -3   6  15        5.07        9.59     13.31 o 
  -2   6  15     1166.37     1256.53     46.32 o 
  -1   6  15       25.29       29.41     13.57 o 
   0   6  15     1074.82     1125.62     38.60 o 
   1   6  15       11.10       23.20     15.48 o 
   2   6  15        5.62       14.73     14.36 o 
   3   6  15      392.34      534.71     28.52 o 
   4   6  15      153.77      218.46     29.32 o 
   5   6  15       73.94       91.51     18.48 o 
   6   6  15      860.02      771.31     37.39 o 
   7   6  15       58.77       23.98     17.59 o 
   8   6  15      118.37      116.27     21.64 o 
   9   6  15       18.37       41.17     20.15 o 
 -14   7  15      121.88      136.19     40.02 o 
 -13   7  15      128.69      153.72     31.89 o 
 -12   7  15      251.05      289.17     36.38 o 
 -11   7  15       58.15       42.06     21.39 o 
 -10   7  15      127.74      106.49     23.17 o 
  -9   7  15      735.81      651.80     37.93 o 
  -8   7  15      130.27      113.05     20.19 o 
  -7   7  15      116.07      109.08     20.21 o 
  -6   7  15      569.47      614.74     34.20 o 
  -5   7  15      461.62      487.61     34.97 o 
  -4   7  15        0.50       -0.37     13.42 o 
  -3   7  15      425.79      501.51     40.75 o 
  -2   7  15      462.71      586.78     41.20 o 
  -1   7  15      174.71      179.36     18.66 o 
   0   7  15      816.32      757.65     30.65 o 
   1   7  15      434.27      424.09     35.00 o 
   2   7  15     1076.10     1215.56     43.52 o 
   3   7  15      810.45      888.54     39.06 o 
   4   7  15      191.87      137.15     20.52 o 
   5   7  15      965.05     1049.24     45.74 o 
   6   7  15      325.86      284.63     27.73 o 
   7   7  15       93.63       74.75     21.61 o 
 -11   8  15      218.30      205.00     35.43 o 
 -10   8  15      280.98      254.60     30.38 o 
  -9   8  15      215.24      256.19     29.87 o 
  -8   8  15      109.41       90.67     38.50 o 
  -7   8  15      293.56      316.17     30.73 o 
  -6   8  15       98.21      136.81     28.14 o 
  -5   8  15      106.08       99.13     22.94 o 
  -4   8  15      116.54       97.92     18.98 o 
  -3   8  15     1287.68     1286.26     43.61 o 
  -2   8  15       38.34       19.29     15.51 o 
  -1   8  15      931.38      923.31     35.20 o 
   0   8  15        5.39       13.23     15.05 o 
   1   8  15       79.62       47.03     16.57 o 
   2   8  15      107.05       94.28     18.38 o 
   3   8  15       41.68       36.73     20.08 o 
   4   8  15        2.42      -20.69     17.78 o 
  -6   9  15       36.73       20.74     35.64 o 
  -5   9  15      108.10       82.28     23.51 o 
  -4   9  15      168.35      133.87     25.61 o 
  -3   9  15      173.83      174.91     27.40 o 
  -2   9  15      186.08      194.86     25.97 o 
  -1   9  15      107.93      106.86     20.00 o 
 -20   0  16       87.02       78.65     34.01 o 
 -18   0  16     4124.75     4341.04    267.34 o 
 -16   0  16     1065.96     1591.42     85.73 o 
 -14   0  16     2346.55     2828.76     87.66 o 
 -12   0  16     1535.36     1664.76     57.62 o 
 -10   0  16      596.87      528.84     34.26 o 
  -8   0  16      552.32      458.76     29.86 o 
  -6   0  16      110.43       33.57     14.48 o 
  -4   0  16        4.06        5.52     10.71 o 
  -2   0  16     1797.99     1790.68     59.05 o 
   0   0  16     2879.37     2848.27     76.22 o 
   2   0  16      302.45      416.17     18.46 o 
   4   0  16      676.90      534.24     50.66 o 
   6   0  16      707.97      998.71     56.07 o 
   8   0  16      127.34       43.56     17.33 o 
  10   0  16      129.82      220.15     33.25 o 
  12   0  16      106.99       66.78     30.96 o 
 -20   1  16        3.91       33.52     24.37 o 
 -19   1  16        9.28        8.20     21.58 o 
 -18   1  16      226.49      360.93     40.59 o 
 -17   1  16     3245.32     3407.29    156.86 o 
 -16   1  16       29.66        6.07     24.68 o 
 -15   1  16       16.71       12.99     15.23 o 
 -14   1  16      176.72      217.12     22.12 o 
 -13   1  16      369.81      362.82     29.59 o 
 -12   1  16      228.53      195.11     18.01 o 
 -11   1  16     6702.21     6658.42     92.71 o 
 -10   1  16       37.69       20.37     11.93 o 
  -9   1  16     5198.42     5703.93     81.44 o 
  -8   1  16      646.03      669.83     25.02 o 
  -7   1  16     3491.79     3146.31     51.79 o 
  -6   1  16      343.21      336.94     22.78 o 
  -5   1  16      690.10      658.89     20.15 o 
  -4   1  16        5.36        7.21      8.82 o 
  -3   1  16     2964.45     2905.08     57.28 o 
  -2   1  16      323.02      334.21     21.14 o 
  -1   1  16      363.79      436.41     22.34 o 
   0   1  16       12.54       43.59     11.53 o 
   1   1  16      319.54      194.74     13.29 o 
   2   1  16     1202.53     1084.90     26.59 o 
   3   1  16       22.97       29.61      9.54 o 
   4   1  16      183.66      148.59     26.27 o 
   5   1  16      217.56      141.85     21.06 o 
   6   1  16       15.87       11.61     11.42 o 
   7   1  16     1680.03     1446.73     33.86 o 
   8   1  16        6.91       10.14     11.09 o 
   9   1  16     1962.86     1984.88     41.89 o 
  10   1  16      224.57      137.05     17.76 o 
  11   1  16      651.51      517.80     29.88 o 
  12   1  16        8.19       23.09     16.55 o 
 -19   2  16      579.40      643.15     60.11 o 
 -18   2  16      620.09      879.76     56.12 o 
 -17   2  16      302.21      391.67     41.00 o 
 -16   2  16       80.34       52.95     23.72 o 
 -15   2  16     1316.77     1212.50     42.28 o 
 -14   2  16      231.84      338.72     26.04 o 
 -13   2  16       72.82       44.87     17.84 o 
 -12   2  16      130.18      143.00     17.67 o 
 -11   2  16      279.16      361.30     22.13 o 
 -10   2  16      436.18      334.21     25.54 o 
  -9   2  16       67.58       24.55     11.51 o 
  -8   2  16        4.74       42.39     11.86 o 
  -7   2  16     2789.73     2677.54     47.75 o 
  -6   2  16        6.70        7.25      9.59 o 
  -5   2  16     1477.53     1343.38     30.77 o 
  -4   2  16     1411.46     1304.65     29.53 o 
  -3   2  16     2817.93     2733.84     56.72 o 
  -2   2  16      459.47      542.01     25.89 o 
  -1   2  16      897.63      916.05     31.64 o 
   0   2  16     1108.86     1123.83     34.20 o 
   1   2  16      568.85      714.22     26.08 o 
   2   2  16       34.92       52.91     16.25 o 
   3   2  16     4035.18     3958.03     62.11 o 
   4   2  16     3536.64     3233.78    111.53 o 
   5   2  16      622.14      856.74     39.27 o 
   6   2  16      826.58      942.83     36.77 o 
   7   2  16      140.44       79.79     15.40 o 
   8   2  16      269.87      237.53     20.08 o 
   9   2  16      224.25      308.41     22.65 o 
  10   2  16      518.87      584.05     29.23 o 
  11   2  16        2.15       31.25     16.47 o 
 -19   3  16        2.85      -14.00     38.08 o 
 -18   3  16      274.47      339.39     60.87 o 
 -17   3  16       38.50      -16.11     37.06 o 
 -16   3  16        3.84       22.72     22.93 o 
 -15   3  16     1078.09     1201.61     56.97 o 
 -14   3  16        4.01       38.85     16.67 o 
 -13   3  16       71.65      104.38     18.66 o 
 -12   3  16     1289.74     1513.42     45.35 o 
 -11   3  16     2011.87     1859.25     45.46 o 
 -10   3  16        5.98        0.66     11.50 o 
  -9   3  16       19.92       50.76     13.33 o 
  -8   3  16     1341.53     1246.60     33.65 o 
  -7   3  16      862.34      650.26     25.27 o 
  -6   3  16     5977.98     6183.68     83.87 o 
  -5   3  16        8.28       13.01     10.19 o 
  -4   3  16     2872.40     2947.67     48.85 o 
  -3   3  16      682.83      722.98     26.94 o 
  -2   3  16     1072.26     1202.40     48.74 o 
  -1   3  16       17.86       39.21     13.01 o 
   0   3  16     1978.09     2157.39     64.16 o 
   1   3  16      542.42      642.42     34.93 o 
   2   3  16      211.44      274.13     41.02 o 
   3   3  16     1768.08     1532.08     46.54 o 
   4   3  16      729.24      650.61     35.39 o 
   5   3  16      124.13      135.61     18.29 o 
   6   3  16       54.51       31.14     15.37 o 
   7   3  16      202.33      270.51     24.96 o 
   8   3  16      422.10      453.97     31.67 o 
   9   3  16       79.87       53.38     16.28 o 
  10   3  16      445.61      430.05     28.53 o 
  11   3  16      412.28      556.22     34.16 o 
 -18   4  16       72.71      109.96     48.00 o 
 -17   4  16      963.64     1069.60     94.41 o 
 -16   4  16        9.46       17.60     29.75 o 
 -15   4  16      824.42      884.07     52.29 o 
 -14   4  16      152.89      149.91     22.09 o 
 -13   4  16      965.09     1010.18     40.50 o 
 -12   4  16        1.81       18.65     15.74 o 
 -11   4  16       82.63       83.16     16.89 o 
 -10   4  16       12.95       30.91     13.11 o 
  -9   4  16       80.98       23.13     12.72 o 
  -8   4  16       97.49       88.79     16.83 o 
  -7   4  16      354.46      393.30     21.96 o 
  -6   4  16       13.51       51.27     12.41 o 
  -5   4  16       64.25       46.53     13.17 o 
  -4   4  16      625.00      535.76     24.19 o 
  -3   4  16     1011.39     1015.25     31.92 o 
  -2   4  16      112.77      115.67     17.73 o 
  -1   4  16       10.00       24.08     14.07 o 
   0   4  16     1117.99     1143.84     45.04 o 
   1   4  16       38.16       56.21     21.05 o 
   2   4  16     1481.21     1515.64     62.97 o 
   3   4  16     1966.58     2080.46     76.51 o 
   4   4  16       70.85       65.63     17.06 o 
   5   4  16      989.86     1166.42     42.85 o 
   6   4  16        2.96       11.34     15.25 o 
   7   4  16      719.49      711.37     42.31 o 
   8   4  16      405.40      522.71     37.44 o 
   9   4  16       35.49       23.41     18.11 o 
  10   4  16      134.10       99.36     20.30 o 
 -17   5  16        3.55       39.32     33.99 o 
 -16   5  16     1044.12      891.02     71.95 o 
 -15   5  16       77.87      100.62     28.59 o 
 -14   5  16      682.27      551.58     36.46 o 
 -13   5  16       16.61        0.68     18.19 o 
 -12   5  16     1813.17     1839.94     80.00 o 
 -11   5  16      333.23      268.98     33.65 o 
 -10   5  16     2298.23     2359.81     57.23 o 
  -9   5  16      283.12      146.16     19.34 o 
  -8   5  16     1030.73      972.94     55.99 o 
  -7   5  16       40.63       10.96     12.69 o 
  -6   5  16      483.70      658.77     30.48 o 
  -5   5  16      743.67      705.18     30.78 o 
  -4   5  16      895.72      871.43     31.42 o 
  -3   5  16      189.91      215.46     18.68 o 
  -2   5  16       24.39        8.89     14.20 o 
  -1   5  16      618.46      658.09     35.21 o 
   0   5  16      162.32       83.33     19.01 o 
   1   5  16      825.53      877.85     45.15 o 
   2   5  16      613.97      774.87     40.24 o 
   3   5  16      513.17      343.66     29.77 o 
   4   5  16       75.94       40.92     16.59 o 
   5   5  16        2.12       14.06     17.17 o 
   6   5  16     1069.92     1106.70     44.91 o 
   7   5  16       42.65       56.70     19.85 o 
   8   5  16      826.29      779.69     41.69 o 
   9   5  16       42.96       47.52     19.51 o 
 -15   6  16       82.97       21.41     32.09 o 
 -14   6  16       29.32       26.27     25.00 o 
 -13   6  16      305.52      336.43     31.68 o 
 -12   6  16       30.75       35.19     21.09 o 
 -11   6  16       57.19       64.96     21.45 o 
 -10   6  16       19.37        2.43     19.19 o 
  -9   6  16      189.17      200.18     21.36 o 
  -8   6  16      147.56      216.74     21.07 o 
  -7   6  16       27.30       18.74     14.41 o 
  -6   6  16      472.62      428.51     37.18 o 
  -5   6  16      300.89      351.19     34.64 o 
  -4   6  16     1521.48     1527.92     42.03 o 
  -3   6  16     2422.78     2357.84     55.21 o 
  -2   6  16      411.17      401.92     26.15 o 
  -1   6  16      847.63      939.29     45.44 o 
   0   6  16     1106.79     1070.65     42.22 o 
   1   6  16       34.85       26.00     17.05 o 
   2   6  16      143.46      120.92     21.35 o 
   3   6  16      511.45      555.42     34.48 o 
   4   6  16        2.02      -29.88     14.94 o 
   5   6  16      873.04      865.90     42.29 o 
   6   6  16       88.79       70.76     20.77 o 
   7   6  16      404.51      427.44     33.45 o 
   8   6  16       93.04       78.13     23.22 o 
 -13   7  16      255.46      269.91     36.98 o 
 -12   7  16      618.36      613.38     53.28 o 
 -11   7  16       76.57      119.48     24.28 o 
 -10   7  16     1169.77     1203.25     83.36 o 
  -9   7  16       10.38       44.90     19.93 o 
  -8   7  16      193.58      175.89     27.13 o 
  -7   7  16        1.82        8.95     15.14 o 
  -6   7  16       34.62       45.73     16.86 o 
  -5   7  16      151.76      155.38     21.76 o 
  -4   7  16     2140.60     1957.63     56.85 o 
  -3   7  16       56.98      103.34     18.18 o 
  -2   7  16      278.12      212.00     21.54 o 
  -1   7  16      243.72      272.54     25.67 o 
   0   7  16      341.50      368.15     25.43 o 
   1   7  16        1.84       12.52     17.08 o 
   2   7  16        9.15       -1.68     16.83 o 
   3   7  16      428.74      553.42     33.06 o 
   4   7  16       96.00       88.39     19.17 o 
   5   7  16      105.53      164.74     25.89 o 
 -10   8  16       77.43       49.04     23.43 o 
  -9   8  16        6.04      -11.89     21.06 o 
  -8   8  16        6.24       10.07     19.72 o 
  -7   8  16        3.39       10.97     18.85 o 
  -6   8  16      210.62      277.60     29.84 o 
  -5   8  16      218.09      293.24     28.30 o 
  -4   8  16      389.60      348.59     27.43 o 
  -3   8  16      179.55      160.07     27.33 o 
  -2   8  16      208.31      227.97     27.21 o 
  -1   8  16      190.41      218.42     24.30 o 
   0   8  16      342.08      324.88     26.69 o 
   1   8  16      253.92      166.11     22.75 o 
   2   8  16     1222.55     1118.13     51.20 o 
 -19   0  17      149.80       85.32     41.42 o 
 -17   0  17     2799.05     2903.93    127.79 o 
 -15   0  17      502.97      649.13     47.80 o 
 -13   0  17     1743.43     1732.56     93.56 o 
 -11   0  17     3020.17     3246.11    116.43 o 
  -9   0  17     3829.45     3492.50    118.89 o 
  -7   0  17     4701.90     4957.34    100.39 o 
  -5   0  17     2101.95     1828.97     49.93 o 
  -3   0  17       74.55      109.27     20.89 o 
  -1   0  17     1733.48     1495.03     54.56 o 
   1   0  17      240.23      104.05     18.96 o 
   3   0  17     1056.72     1600.74    115.02 o 
   5   0  17      191.29       94.06     46.46 o 
   7   0  17     1588.73     1684.10     71.11 o 
   9   0  17     2906.58     2355.97     87.51 o 
  11   0  17      468.49      440.64     61.89 o 
 -19   1  17       27.91       -3.99     24.97 o 
 -18   1  17     1249.51     1274.32     65.01 o 
 -17   1  17        6.09       76.64     26.61 o 
 -16   1  17       50.65       11.27     17.37 o 
 -15   1  17      114.78       66.33     18.06 o 
 -14   1  17     1019.76      911.99     37.97 o 
 -13   1  17     1059.34     1089.42     39.83 o 
 -12   1  17      516.08      433.09     29.60 o 
 -11   1  17      561.11      633.24     32.90 o 
 -10   1  17       89.71       52.22     13.82 o 
  -9   1  17      787.73      729.44     27.01 o 
  -8   1  17       20.19       40.29     11.57 o 
  -7   1  17      631.92      681.05     26.52 o 
  -6   1  17     2901.08     2798.89     51.30 o 
  -5   1  17      308.43      356.91     20.03 o 
  -4   1  17     1053.39     1066.33     32.34 o 
  -3   1  17     1274.45     1353.94     43.13 o 
  -2   1  17      873.42      783.60     33.05 o 
  -1   1  17        0.90        6.91     12.28 o 
   0   1  17     2169.75     2166.82     56.50 o 
   1   1  17      144.44      172.18     18.19 o 
   2   1  17     1538.32     1345.12     73.64 o 
   3   1  17        1.81       -1.44     15.23 o 
   4   1  17      128.06      252.72     43.99 o 
   5   1  17      128.73      173.94     23.25 o 
   6   1  17     1060.93      750.38     33.41 o 
   7   1  17       16.14       11.14     13.96 o 
   8   1  17      352.42      480.86     33.13 o 
   9   1  17      363.85      404.58     29.47 o 
  10   1  17      201.26      113.13     25.84 o 
  11   1  17        0.36       22.07     21.93 o 
 -19   2  17       52.00       97.24     46.73 o 
 -18   2  17     1118.09     1070.71     60.59 o 
 -17   2  17      867.77      902.06     64.49 o 
 -16   2  17       93.33      105.83     20.11 o 
 -15   2  17      486.37      653.25     37.24 o 
 -14   2  17      433.65      579.23     35.01 o 
 -13   2  17       16.24       17.18     16.91 o 
 -12   2  17      148.69      233.28     22.84 o 
 -11   2  17     2019.31     2138.23     50.10 o 
 -10   2  17      315.16      445.51     23.62 o 
  -9   2  17      780.92      639.97     35.23 o 
  -8   2  17     1323.20     1289.08     33.92 o 
  -7   2  17     1797.68     2077.58     50.72 o 
  -6   2  17     3411.73     3454.79     68.16 o 
  -5   2  17     1187.14     1019.65     27.76 o 
  -4   2  17     3175.06     3485.49     59.89 o 
  -3   2  17       32.09       45.49     13.24 o 
  -2   2  17     1293.47     1479.70     40.66 o 
  -1   2  17     3072.91     2949.54     75.19 o 
   0   2  17        2.51        6.24     16.35 o 
   1   2  17       16.08       37.30     17.74 o 
   2   2  17      380.22      442.58     56.35 o 
   3   2  17     1510.22     1519.90     50.79 o 
   4   2  17      144.44      153.67     22.40 o 
   5   2  17       63.11       58.51     15.66 o 
   6   2  17       19.93       19.06     16.03 o 
   7   2  17       20.25       33.51     18.51 o 
   8   2  17       30.84       29.75     18.91 o 
   9   2  17      865.54      953.27     44.91 o 
  10   2  17      627.71      565.01     33.53 o 
  11   2  17      299.28      374.12     47.49 o 
 -18   3  17       67.77      113.13     49.98 o 
 -17   3  17      622.61      528.69     68.81 o 
 -16   3  17      220.54      249.10     30.11 o 
 -15   3  17      518.33      431.85     30.03 o 
 -14   3  17      955.06      796.50     37.41 o 
 -13   3  17        0.76       10.30     15.96 o 
 -12   3  17     1001.36     1079.68     40.20 o 
 -11   3  17      399.93      521.04     27.72 o 
 -10   3  17      110.37      100.11     15.79 o 
  -9   3  17      170.27      199.95     18.04 o 
  -8   3  17      207.93      224.33     17.82 o 
  -7   3  17      200.39      209.37     22.04 o 
  -6   3  17      445.95      348.56     19.91 o 
  -5   3  17     1190.86     1273.28     33.80 o 
  -4   3  17       40.49       66.48     13.78 o 
  -3   3  17       34.05       30.52     17.21 o 
  -2   3  17      730.48      710.64     40.46 o 
  -1   3  17      313.99      260.61     28.64 o 
   0   3  17      439.40      429.66     41.27 o 
   1   3  17     1523.95     1555.11     56.41 o 
   2   3  17      871.30     1101.56     57.35 o 
   3   3  17     2267.80     2375.02     66.38 o 
   4   3  17     1141.80     1017.56     43.09 o 
   5   3  17     1508.16     1405.23     50.35 o 
   6   3  17     1282.33     1396.72     50.88 o 
   7   3  17      335.72      484.99     34.84 o 
   8   3  17       82.05       70.17     19.48 o 
   9   3  17       89.40       56.01     19.64 o 
  10   3  17      477.02      582.52     37.20 o 
 -17   4  17      283.04      222.18     60.77 o 
 -16   4  17      414.24      472.77     48.04 o 
 -15   4  17      573.73      593.72     42.49 o 
 -14   4  17      368.87      498.77     32.15 o 
 -13   4  17      706.99      732.81     36.49 o 
 -12   4  17     1204.87     1116.41     42.11 o 
 -11   4  17      391.29      446.60     28.88 o 
 -10   4  17      540.19      595.46     46.15 o 
  -9   4  17      176.83      191.59     19.38 o 
  -8   4  17     2224.84     2429.51     52.29 o 
  -7   4  17      719.39      868.43     33.71 o 
  -6   4  17      660.48      606.87     29.04 o 
  -5   4  17      355.33      278.73     26.73 o 
  -4   4  17      195.50      251.18     19.83 o 
  -3   4  17        1.66      -25.66     12.83 o 
  -2   4  17       10.06       10.58     14.57 o 
  -1   4  17        0.20       19.89     17.87 o 
   0   4  17      429.57      422.67     32.20 o 
   1   4  17     1095.55     1237.60     80.11 o 
   2   4  17       60.72       83.86     21.48 o 
   3   4  17        0.10        9.29     16.25 o 
   4   4  17      908.33      937.49     43.62 o 
   5   4  17       44.97       82.88     20.70 o 
   6   4  17      446.82      548.03     37.49 o 
   7   4  17      129.08      120.19     28.20 o 
   8   4  17      385.67      419.42     32.35 o 
   9   4  17       47.42       60.18     20.50 o 
 -16   5  17       78.27       84.82     61.47 o 
 -15   5  17      375.07      445.71     43.18 o 
 -14   5  17      152.06      194.04     27.60 o 
 -13   5  17        2.13      -23.33     17.60 o 
 -12   5  17      161.78      142.78     22.42 o 
 -11   5  17       29.43       23.82     17.13 o 
 -10   5  17       69.86       69.19     18.32 o 
  -9   5  17        5.43        9.99     14.74 o 
  -8   5  17      144.06       54.07     16.42 o 
  -7   5  17        1.42       -6.63     12.96 o 
  -6   5  17       61.06       25.50     14.10 o 
  -5   5  17     2478.70     2895.28     60.84 o 
  -4   5  17      272.41      281.52     21.30 o 
  -3   5  17     2123.92     2043.63     45.82 o 
  -2   5  17      174.62      255.82     27.58 o 
  -1   5  17     4135.75     3710.03    145.68 o 
   0   5  17       97.46       85.97     19.69 o 
   1   5  17      946.89     1001.76     68.23 o 
   2   5  17      368.58      402.35     34.84 o 
   3   5  17      454.83      473.60     35.28 o 
   4   5  17       17.75       14.33     18.12 o 
   5   5  17      352.26      298.58     32.52 o 
   6   5  17       12.52       15.77     18.61 o 
   7   5  17      360.21      471.77     45.37 o 
   8   5  17        4.83       15.95     19.87 o 
 -15   6  17      134.36       80.61     31.43 o 
 -14   6  17     1008.22     1218.72     67.10 o 
 -13   6  17        4.90        1.88     19.94 o 
 -12   6  17     1395.18     1331.03     57.86 o 
 -11   6  17      480.99      378.13     32.29 o 
 -10   6  17     3576.87     2989.94     68.65 o 
  -9   6  17      230.76      272.91     23.93 o 
  -8   6  17      767.50      921.14     54.45 o 
  -7   6  17      159.35      127.56     18.87 o 
  -6   6  17       29.93       23.79     19.13 o 
  -5   6  17      636.24      744.55     32.27 o 
  -4   6  17       81.85      134.53     18.25 o 
  -3   6  17        1.17       10.17     15.31 o 
  -2   6  17       15.67       45.31     15.99 o 
  -1   6  17       18.59        7.04     16.83 o 
   0   6  17     2318.53     2137.48     70.00 o 
   1   6  17      384.58      420.47     30.76 o 
   2   6  17        0.15        9.63     19.26 o 
   3   6  17        0.30       14.28     20.37 o 
   4   6  17       65.15       49.36     20.87 o 
   5   6  17       28.41        6.25     20.51 o 
   6   6  17      114.58       32.75     21.96 o 
 -12   7  17       99.07       99.42     25.44 o 
 -11   7  17       52.72       68.18     22.75 o 
 -10   7  17      173.45      229.71     28.35 o 
  -9   7  17     1031.79      752.43     41.64 o 
  -8   7  17      326.00      219.15     25.06 o 
  -7   7  17      467.80      498.69     30.22 o 
  -6   7  17      420.57      404.23     27.55 o 
  -5   7  17      104.19       87.05     19.79 o 
  -4   7  17      463.82      513.21     52.81 o 
  -3   7  17     1026.09      996.83     38.19 o 
  -2   7  17      255.41      251.81     23.42 o 
  -1   7  17     1315.50     1176.49     50.35 o 
   0   7  17       64.01       83.97     21.24 o 
   1   7  17       76.92      107.72     21.97 o 
   2   7  17      222.54      260.14     28.41 o 
   3   7  17      620.68      658.75     39.47 o 
   4   7  17      219.08      169.12     30.75 o 
  -9   8  17        2.99      -11.66     20.20 o 
  -8   8  17      183.48      180.90     30.41 o 
  -7   8  17       52.53       85.77     23.31 o 
  -6   8  17       16.55       17.31     20.13 o 
  -5   8  17      253.71      289.36     32.68 o 
  -4   8  17      132.68      126.87     22.82 o 
  -3   8  17      233.54      224.18     23.70 o 
  -2   8  17       33.75       23.14     17.63 o 
  -1   8  17       52.86       61.23     18.64 o 
   0   8  17        3.00       22.40     18.82 o 
   1   8  17       37.45       36.43     19.03 o 
 -18   0  18      976.05     1103.83     87.77 o 
 -16   0  18       42.32       31.41     24.95 o 
 -14   0  18      439.19      485.98     43.09 o 
 -12   0  18        7.59        8.45     17.98 o 
 -10   0  18     1986.44     1912.69     61.29 o 
  -8   0  18     1276.65     1325.47     47.74 o 
  -6   0  18       95.80       75.44     17.03 o 
  -4   0  18     4672.70     4533.35    113.16 o 
  -2   0  18     1771.84     1898.95    124.61 o 
   0   0  18      775.86      588.33     78.78 o 
   2   0  18     1076.74     1441.67    106.81 o 
   4   0  18      184.77      133.32     49.49 o 
   6   0  18     1585.58     1845.42    130.42 o 
   8   0  18       14.74       13.15     32.66 o 
  10   0  18        0.58       51.89     59.59 o 
 -19   1  18      918.60     1134.82     64.81 o 
 -18   1  18        6.41       11.14     26.23 o 
 -17   1  18     1053.79     1171.93     64.13 o 
 -16   1  18      133.40      133.16     22.21 o 
 -15   1  18       58.62       16.65     17.26 o 
 -14   1  18      534.52      507.20     31.00 o 
 -13   1  18      742.29      946.10     38.18 o 
 -12   1  18      289.60      185.98     28.20 o 
 -11   1  18     5300.62     4984.97     93.95 o 
 -10   1  18       14.81       18.37     12.92 o 
  -9   1  18     6216.30     6534.55     97.84 o 
  -8   1  18      896.93     1032.64     33.73 o 
  -7   1  18     1504.97     1342.74     36.37 o 
  -6   1  18      199.74      190.76     16.62 o 
  -5   1  18     1906.55     2185.06     46.26 o 
  -4   1  18       76.74       45.06     30.27 o 
  -3   1  18       25.55       78.69     22.36 o 
  -2   1  18     3674.91     3818.75    104.18 o 
  -1   1  18      410.80      534.82     41.29 o 
   0   1  18       99.12      140.40     30.98 o 
   1   1  18      322.72      355.70     36.35 o 
   2   1  18      329.01      369.45     32.28 o 
   3   1  18        3.60       44.23     22.82 o 
   4   1  18       23.84       35.23     18.07 o 
   5   1  18      267.39      340.92     33.20 o 
   6   1  18      571.96      656.21     41.54 o 
   7   1  18     1397.74     1094.72     45.24 o 
   8   1  18       97.05       64.83     23.72 o 
   9   1  18      295.31      366.98     46.08 o 
  10   1  18       34.99       43.50     29.26 o 
 -18   2  18      163.94      123.89     36.16 o 
 -17   2  18      229.68      180.34     40.35 o 
 -16   2  18       56.51       85.40     23.27 o 
 -15   2  18      861.32     1133.81     47.72 o 
 -14   2  18      129.12      216.39     40.07 o 
 -13   2  18      502.01      458.21     35.04 o 
 -12   2  18       15.14       34.08     16.34 o 
 -11   2  18       41.37       45.36     14.95 o 
 -10   2  18      399.80      438.60     25.89 o 
  -9   2  18      192.98      184.25     21.50 o 
  -8   2  18      438.92      436.82     25.60 o 
  -7   2  18      112.26      113.02     21.62 o 
  -6   2  18     1038.74     1102.51     37.32 o 
  -5   2  18      662.09      659.09     28.88 o 
  -4   2  18      169.95      116.54     25.86 o 
  -3   2  18       17.10      -13.12     17.75 o 
  -2   2  18      222.35      276.25     28.26 o 
  -1   2  18       74.41       71.60     19.87 o 
   0   2  18     2711.33     2830.74    123.33 o 
   1   2  18      205.87      192.59     28.95 o 
   2   2  18       90.93       68.08     18.98 o 
   3   2  18      804.62      749.11     38.61 o 
   4   2  18      627.38      535.01     36.70 o 
   5   2  18     1984.86     1586.98     47.20 o 
   6   2  18     1417.48     1484.88     52.02 o 
   7   2  18      136.53      202.47     25.29 o 
   8   2  18       50.61       35.77     20.31 o 
   9   2  18       26.09       13.73     19.79 o 
  10   2  18       52.27       54.26     28.30 o 
 -18   3  18       82.38       79.47     44.23 o 
 -17   3  18       76.59       63.37     46.03 o 
 -16   3  18      364.31      358.41     38.17 o 
 -15   3  18      683.69      505.00     45.53 o 
 -14   3  18      312.66      303.33     38.96 o 
 -13   3  18      381.71      436.07     40.32 o 
 -12   3  18      465.15      631.65     52.64 o 
 -11   3  18      138.71      140.95     24.63 o 
 -10   3  18      805.47      782.43     34.30 o 
  -9   3  18      710.10      842.77     49.58 o 
  -8   3  18      573.95      578.39     28.64 o 
  -7   3  18      102.29      145.02     23.89 o 
  -6   3  18      630.26      711.46     29.57 o 
  -5   3  18      411.68      270.21     26.72 o 
  -4   3  18     1432.15     1349.10     44.08 o 
  -3   3  18      197.86      296.18     24.13 o 
  -2   3  18        0.82       30.62     17.86 o 
  -1   3  18       64.07       22.10     24.84 o 
   0   3  18       85.78       89.33     22.34 o 
   1   3  18      330.99      278.36     48.47 o 
   2   3  18     1007.34     1084.40     46.06 o 
   3   3  18      282.74      406.00     33.15 o 
   4   3  18        2.49       -4.26     16.11 o 
   5   3  18      696.43      642.25     38.30 o 
   6   3  18        4.88       26.42     19.13 o 
   7   3  18      118.77      112.22     23.71 o 
   8   3  18      294.75      252.14     33.04 o 
   9   3  18      126.06      106.11     25.06 o 
 -17   4  18       69.42       75.83     51.26 o 
 -16   4  18      688.57      751.45     70.47 o 
 -15   4  18      300.31      328.80     29.06 o 
 -14   4  18      194.83      203.54     25.24 o 
 -13   4  18       18.50       20.69     17.38 o 
 -12   4  18        7.33       21.55     16.95 o 
 -11   4  18      247.55      223.81     27.36 o 
 -10   4  18      201.67      173.20     23.35 o 
  -9   4  18      357.97      365.36     26.02 o 
  -8   4  18      353.97      290.77     23.79 o 
  -7   4  18       15.66       31.15     14.86 o 
  -6   4  18      559.63      607.63     35.88 o 
  -5   4  18      837.61      706.41     30.38 o 
  -4   4  18      262.94      238.83     20.23 o 
  -3   4  18      903.97      905.19     47.87 o 
  -2   4  18     1601.33     1553.50     47.93 o 
  -1   4  18      652.50      683.62     42.98 o 
   0   4  18     2723.26     2925.75     73.96 o 
   1   4  18      539.04      535.19     41.77 o 
   2   4  18      409.75      352.96     35.93 o 
   3   4  18     1667.86     1782.35     56.90 o 
   4   4  18      153.51      202.73     26.44 o 
   5   4  18      869.32      852.45     44.27 o 
   6   4  18       64.95       36.49     20.29 o 
   7   4  18       42.86       50.78     21.28 o 
   8   4  18      228.69      245.30     31.48 o 
 -16   5  18      782.80      764.76     81.02 o 
 -15   5  18        8.51       -4.32     25.08 o 
 -14   5  18     2339.78     2297.52     67.90 o 
 -13   5  18        8.81       -6.58     18.94 o 
 -12   5  18     1754.05     1906.09     62.49 o 
 -11   5  18        0.79       -5.80     15.73 o 
 -10   5  18     1327.76     1297.02     44.77 o 
  -9   5  18       47.17       17.06     15.69 o 
  -8   5  18      122.65       79.50     18.48 o 
  -7   5  18       28.25       60.62     16.50 o 
  -6   5  18     2149.46     2138.60     52.77 o 
  -5   5  18       24.02       64.82     16.52 o 
  -4   5  18     1511.86     1474.85     43.03 o 
  -3   5  18      495.10      719.07     54.19 o 
  -2   5  18      235.59      296.87     24.87 o 
  -1   5  18      151.24      134.76     22.00 o 
   0   5  18       27.21       21.62     20.74 o 
   1   5  18        0.15        9.66     18.17 o 
   2   5  18        4.85       27.96     19.62 o 
   3   5  18       66.20       52.05     22.58 o 
   4   5  18      719.11      697.00     42.07 o 
   5   5  18       29.59       10.89     18.97 o 
   6   5  18     1006.80      813.96     46.35 o 
   7   5  18       18.47       49.83     22.59 o 
 -14   6  18       26.21       72.77     24.56 o 
 -13   6  18       22.97       23.03     22.12 o 
 -12   6  18       32.49        6.94     20.19 o 
 -11   6  18      212.52      279.19     30.37 o 
 -10   6  18        0.17       16.41     16.32 o 
  -9   6  18      111.89      133.24     20.06 o 
  -8   6  18      865.78      781.96     34.95 o 
  -7   6  18      239.85      292.21     24.70 o 
  -6   6  18      322.70      340.88     26.20 o 
  -5   6  18     1972.96     1794.03     55.14 o 
  -4   6  18      294.92      316.79     26.70 o 
  -3   6  18     3969.40     3947.04     77.66 o 
  -2   6  18        0.87       -2.76     17.78 o 
  -1   6  18     1643.34     1553.38     63.91 o 
   0   6  18      558.22      572.50     44.39 o 
   1   6  18       30.36       25.66     18.47 o 
   2   6  18      229.59      204.86     29.55 o 
   3   6  18      172.88      180.14     29.93 o 
   4   6  18        0.68      -18.98     18.14 o 
   5   6  18      835.36      894.17     50.40 o 
 -11   7  18       61.55       65.23     37.10 o 
 -10   7  18      462.13      475.43     36.21 o 
  -9   7  18       42.01       49.32     20.98 o 
  -8   7  18        3.62       -6.98     16.12 o 
  -7   7  18       13.91        8.10     16.84 o 
  -6   7  18       17.83       17.27     17.64 o 
  -5   7  18       14.31       -5.59     19.69 o 
  -4   7  18      203.88      252.43     25.46 o 
  -3   7  18       31.80       46.57     17.47 o 
  -2   7  18      102.41      125.95     20.13 o 
  -1   7  18        6.75       17.50     16.41 o 
   0   7  18       98.47       73.66     20.86 o 
   1   7  18      210.48      151.41     25.16 o 
   2   7  18       20.43       -5.72     18.88 o 
   3   7  18      117.11      130.82     25.18 o 
  -6   8  18      396.63      354.50     33.69 o 
  -5   8  18      322.97      377.87     42.92 o 
  -4   8  18      425.53      503.98     31.81 o 
  -3   8  18      362.02      300.39     26.94 o 
 -17   0  19      861.06     1026.56     61.69 o 
 -15   0  19     3019.43     3146.69     99.63 o 
 -13   0  19     2295.06     2266.71     80.38 o 
 -11   0  19     6073.18     5729.60    136.66 o 
  -9   0  19     9427.34     9614.76    270.05 o 
  -7   0  19      599.04      785.34     52.42 o 
  -5   0  19      223.52      259.23     30.28 o 
  -3   0  19      461.98      564.34     81.18 o 
  -1   0  19      484.26      370.55     70.95 o 
   1   0  19      476.02      439.86     72.97 o 
   3   0  19     2727.94     2831.44    163.37 o 
   5   0  19      397.90      370.17     74.87 o 
   7   0  19     1886.25     1733.32     93.77 o 
   9   0  19      829.94      858.66     76.61 o 
 -18   1  19      175.13      138.67     33.29 o 
 -17   1  19      299.18      288.34     28.07 o 
 -16   1  19       10.73      -13.43     18.73 o 
 -15   1  19      254.32      282.23     41.35 o 
 -14   1  19       85.41       63.79     21.67 o 
 -13   1  19      282.53      292.84     27.85 o 
 -12   1  19       76.33       58.22     18.43 o 
 -11   1  19      283.38      354.24     28.36 o 
 -10   1  19       51.70       21.75     16.65 o 
  -9   1  19     1517.14     1632.83     48.97 o 
  -8   1  19      589.44      537.75     30.21 o 
  -7   1  19      532.87      627.10     40.43 o 
  -6   1  19     2949.49     3242.92     68.94 o 
  -5   1  19      207.31      184.13     18.07 o 
  -4   1  19        6.76      -17.28     18.01 o 
  -3   1  19      118.44      173.95     28.73 o 
  -2   1  19      772.66      764.83     48.72 o 
  -1   1  19       91.03      138.27     28.21 o 
   0   1  19     3477.11     3646.34    103.80 o 
   1   1  19     2049.47     1973.43     74.12 o 
   2   1  19      184.40      250.88     42.89 o 
   3   1  19      759.51      649.17     61.73 o 
   4   1  19      772.21      765.28    116.15 o 
   5   1  19      105.93      157.74     38.67 o 
   6   1  19     1363.30     1188.34     58.61 o 
   7   1  19        5.80       -4.82     19.33 o 
   8   1  19        3.67      -19.08     26.39 o 
   9   1  19       14.66       25.14     33.87 o 
 -18   2  19       23.14       24.06     70.57 o 
 -17   2  19      124.88      129.26     49.33 o 
 -16   2  19      350.26      385.17     33.56 o 
 -15   2  19     1365.57     1717.90     91.58 o 
 -14   2  19      696.96      657.82     38.29 o 
 -13   2  19      116.03      102.36     22.25 o 
 -12   2  19      930.16     1012.20     61.82 o 
 -11   2  19      273.96      281.83     28.67 o 
 -10   2  19      697.18      679.46     35.68 o 
  -9   2  19      272.20      329.55     26.74 o 
  -8   2  19     1360.76     1482.54     47.52 o 
  -7   2  19        2.58      -10.93     13.31 o 
  -6   2  19     1080.82      978.84     45.80 o 
  -5   2  19      427.44      511.73     26.75 o 
  -4   2  19       19.93       -1.51     19.24 o 
  -3   2  19      103.58      121.99     26.79 o 
  -2   2  19      585.21      666.75     75.35 o 
  -1   2  19      261.46      272.52     34.60 o 
   0   2  19      146.00      228.75     76.27 o 
   1   2  19        5.51       48.86     19.75 o 
   2   2  19      906.29      762.51     44.26 o 
   3   2  19     1610.75     1698.57     54.68 o 
   4   2  19      983.93     1171.62     49.27 o 
   5   2  19       20.55       10.82     21.03 o 
   6   2  19      351.84      191.46     29.76 o 
   7   2  19       10.29       38.76     21.58 o 
   8   2  19        2.15        5.55     21.91 o 
   9   2  19      326.28      296.80     39.83 o 
 -17   3  19      145.90      143.26     31.76 o 
 -16   3  19       20.50       13.94     20.31 o 
 -15   3  19      328.29      237.46     34.63 o 
 -14   3  19      124.91      126.10     27.40 o 
 -13   3  19       53.10       54.93     20.21 o 
 -12   3  19       28.26       -5.82     16.54 o 
 -11   3  19      152.78      109.13     21.01 o 
 -10   3  19       21.72       10.08     16.04 o 
  -9   3  19      161.32      152.69     21.73 o 
  -8   3  19      302.72      227.73     23.17 o 
  -7   3  19      446.30      494.38     38.96 o 
  -6   3  19       46.73       53.00     15.71 o 
  -5   3  19      110.13      102.34     18.89 o 
  -4   3  19     2085.98     2173.01     56.99 o 
  -3   3  19      325.26      253.39     29.78 o 
  -2   3  19      831.86      761.86     43.99 o 
  -1   3  19      377.48      348.93     33.04 o 
   0   3  19     1684.35     1687.72     65.86 o 
   1   3  19      944.23     1012.15     51.08 o 
   2   3  19       66.61       62.11     21.79 o 
   3   3  19     2697.34     2388.91     79.45 o 
   4   3  19       43.30       56.59     19.03 o 
   5   3  19     1270.87     1448.83     53.56 o 
   6   3  19      762.89      675.86     47.59 o 
   7   3  19        1.93       21.18     20.74 o 
   8   3  19      183.99      188.02     28.55 o 
 -16   4  19      985.17     1101.81     68.98 o 
 -15   4  19      311.59      340.68     43.31 o 
 -14   4  19      312.80      271.63     28.02 o 
 -13   4  19      296.11      396.45     38.27 o 
 -12   4  19      478.12      448.42     36.84 o 
 -11   4  19        0.74      -25.76     14.46 o 
 -10   4  19     1172.63     1236.60     43.60 o 
  -9   4  19        0.54      -18.25     14.28 o 
  -8   4  19     1504.64     1456.60     48.46 o 
  -7   4  19      870.52      821.96     44.23 o 
  -6   4  19      299.85      385.21     27.88 o 
  -5   4  19        0.16       -5.21     13.16 o 
  -4   4  19        1.99        4.75     15.91 o 
  -3   4  19      124.98      113.28     20.26 o 
  -2   4  19       61.84       78.79     23.36 o 
  -1   4  19       37.95       49.86     31.65 o 
   0   4  19      135.35       85.63     21.30 o 
   1   4  19      112.95       85.77     23.80 o 
   2   4  19      178.95      208.96     30.93 o 
   3   4  19      504.27      540.06     37.51 o 
   4   4  19      320.69      327.72     31.17 o 
   5   4  19       44.70       44.69     21.53 o 
   6   4  19       52.82       87.49     23.62 o 
   7   4  19       85.73      131.80     26.15 o 
 -15   5  19       13.11       55.45     30.20 o 
 -14   5  19      202.05      236.89     51.85 o 
 -13   5  19      134.00       72.38     21.58 o 
 -12   5  19       99.13       34.48     22.42 o 
 -11   5  19       68.05       77.76     19.98 o 
 -10   5  19      365.40      270.31     35.02 o 
  -9   5  19       46.45       47.52     17.40 o 
  -8   5  19      178.04      234.95     26.97 o 
  -7   5  19      436.59      502.41     31.96 o 
  -6   5  19      228.41      138.82     19.92 o 
  -5   5  19      600.42      571.62     30.34 o 
  -4   5  19      126.18      140.86     19.84 o 
  -3   5  19      910.89      844.60     38.36 o 
  -2   5  19       10.70       -1.91     16.45 o 
  -1   5  19     1842.01     1979.35     59.50 o 
   0   5  19      242.52      200.55     50.00 o 
   1   5  19      472.32      512.87     39.82 o 
   2   5  19       65.18       95.29     24.11 o 
   3   5  19       40.55       42.39     22.77 o 
   4   5  19       34.21       30.35     21.16 o 
   5   5  19        7.60       10.29     20.23 o 
   6   5  19       87.39       58.34     23.47 o 
 -13   6  19       36.29        0.95     21.38 o 
 -12   6  19       67.45       59.84     23.20 o 
 -11   6  19      266.59      322.91     39.97 o 
 -10   6  19     1113.74     1084.10     41.50 o 
  -9   6  19      420.79      367.19     27.52 o 
  -8   6  19     1340.58     1273.57     43.15 o 
  -7   6  19      270.06      269.27     24.30 o 
  -6   6  19       39.41       91.52     18.21 o 
  -5   6  19      770.19      755.31     37.87 o 
  -4   6  19       61.19       38.02     17.13 o 
  -3   6  19        4.09        5.93     16.08 o 
  -2   6  19       22.67       48.32     20.53 o 
  -1   6  19      164.86       77.92     21.33 o 
   0   6  19      149.76      170.63     27.50 o 
   1   6  19       14.26        9.23     20.11 o 
   2   6  19       16.45       12.14     22.11 o 
   3   6  19       36.30       60.33     24.96 o 
   4   6  19      245.74      178.35     30.89 o 
 -10   7  19       55.67       41.03     23.17 o 
  -9   7  19      376.53      356.01     30.37 o 
  -8   7  19       51.52       71.38     19.66 o 
  -7   7  19        6.19       20.14     18.39 o 
  -6   7  19     1280.50     1412.29     50.04 o 
  -5   7  19      734.47      636.25     45.51 o 
  -4   7  19       81.42       49.14     18.93 o 
  -3   7  19      614.49      629.75     33.55 o 
  -2   7  19      102.55      116.77     20.46 o 
  -1   7  19      647.87      600.09     38.47 o 
   0   7  19       80.91      116.74     23.56 o 
   1   7  19      379.94      447.17     34.66 o 
 -18   0  20      277.14      340.70    101.76 o 
 -16   0  20       32.54       16.10     28.00 o 
 -14   0  20     1010.31     1237.94     64.73 o 
 -12   0  20      321.69      362.26     37.73 o 
 -10   0  20     2378.48     2015.42     87.90 o 
  -8   0  20      678.41      886.60    135.09 o 
  -6   0  20     3629.65     3595.48    111.65 o 
  -4   0  20        9.60       31.69     39.39 o 
  -2   0  20     4034.94     3574.43    189.76 o 
   0   0  20     1824.30     1776.48    126.13 o 
   2   0  20     3401.81     2842.68    166.15 o 
   4   0  20     2213.12     2361.41    153.52 o 
   6   0  20        6.98       18.91     30.64 o 
   8   0  20       11.82       -9.19     30.89 o 
 -18   1  20        5.68       16.22     35.52 o 
 -17   1  20      550.10      436.24     35.84 o 
 -16   1  20      435.35      463.04     36.03 o 
 -15   1  20     1449.13     1599.84    102.61 o 
 -14   1  20     1881.26     2082.35     67.55 o 
 -13   1  20      479.90      477.91     50.18 o 
 -12   1  20      881.53      890.15     58.08 o 
 -11   1  20      321.08      411.86     30.57 o 
 -10   1  20       46.84       42.03     17.04 o 
  -9   1  20      445.48      314.93     26.25 o 
  -8   1  20     1174.78     1006.56     42.64 o 
  -7   1  20      554.08      653.64     37.58 o 
  -6   1  20       67.88       94.08     17.10 o 
  -5   1  20       23.94       14.78     22.27 o 
  -4   1  20       90.95      181.85     30.02 o 
  -3   1  20      116.53      140.34     27.86 o 
  -2   1  20       63.07      114.48     34.01 o 
  -1   1  20      769.89      898.30     70.90 o 
   0   1  20      673.12      505.60     74.55 o 
   1   1  20      435.15      267.56     44.99 o 
   2   1  20       27.32        8.17     27.84 o 
   3   1  20      364.57      479.73     58.11 o 
   4   1  20      305.90      259.76     95.38 o 
   5   1  20      695.45      549.08     61.55 o 
   6   1  20      325.86      317.39     38.51 o 
   7   1  20        6.13       37.84     45.14 o 
   8   1  20        8.43        8.61     28.83 o 
 -17   2  20      318.37      341.58     38.29 o 
 -16   2  20       80.60       93.65     24.21 o 
 -15   2  20        0.84        8.12     20.44 o 
 -14   2  20       97.13       82.44     26.74 o 
 -13   2  20       34.36       60.81     20.31 o 
 -12   2  20      177.41      243.35     39.55 o 
 -11   2  20       17.14       30.05     18.19 o 
 -10   2  20       36.00        4.04     15.86 o 
  -9   2  20       83.03      137.49     21.19 o 
  -8   2  20       97.33      192.95     23.80 o 
  -7   2  20      160.86      134.95     19.86 o 
  -6   2  20      147.08       74.89     17.13 o 
  -5   2  20      120.06      113.09     27.64 o 
  -4   2  20      262.66      332.45     43.44 o 
  -3   2  20      120.78       54.83     23.34 o 
  -2   2  20     1455.40     1581.35     67.81 o 
  -1   2  20      410.23      482.04     44.47 o 
   0   2  20      340.59      313.17     43.19 o 
   1   2  20      211.23      206.71     32.98 o 
   2   2  20       29.91       66.13     26.96 o 
   3   2  20      153.47      224.86     36.00 o 
   4   2  20      137.24      191.95     34.35 o 
   5   2  20      233.66      220.93     44.40 o 
   6   2  20      582.72      632.58     58.36 o 
   7   2  20        3.19       43.34     31.28 o 
 -16   3  20     1271.20     1259.96     85.61 o 
 -15   3  20      412.95      613.85     46.74 o 
 -14   3  20      851.72     1082.50     56.74 o 
 -13   3  20      654.38      518.49     35.77 o 
 -12   3  20      913.11      764.85     40.58 o 
 -11   3  20      267.77      379.03     30.79 o 
 -10   3  20       66.43      126.37     22.63 o 
  -9   3  20      936.37      710.63     36.64 o 
  -8   3  20       44.36       37.07     16.81 o 
  -7   3  20      276.48      393.94     31.02 o 
  -6   3  20      230.05      172.11     26.02 o 
  -5   3  20       14.91        1.40     14.26 o 
  -4   3  20       17.48       64.19     19.40 o 
  -3   3  20      112.51       87.48     44.10 o 
  -2   3  20      221.69      267.91     37.29 o 
  -1   3  20       26.56       14.60     20.56 o 
   0   3  20      350.47      312.35     40.51 o 
   1   3  20       58.65       43.82     21.82 o 
   2   3  20       13.19       30.62     21.28 o 
   3   3  20        6.46       31.95     20.71 o 
   4   3  20     2379.65     2162.92     63.22 o 
   5   3  20     1308.65     1308.86     66.30 o 
   6   3  20      272.80      439.08     36.09 o 
   7   3  20       63.28       -2.24     20.46 o 
 -15   4  20       95.33      129.22     26.47 o 
 -14   4  20       18.70       44.19     21.90 o 
 -13   4  20        7.00      -14.50     20.27 o 
 -12   4  20        0.26      -16.38     17.48 o 
 -11   4  20      360.00      376.02     31.66 o 
 -10   4  20       27.83       39.07     20.84 o 
  -9   4  20      275.11      254.50     28.77 o 
  -8   4  20        2.96       -1.77     14.98 o 
  -7   4  20      119.40       68.37     17.66 o 
  -6   4  20       14.13      -10.10     13.59 o 
  -5   4  20     2773.02     2970.28     62.40 o 
  -4   4  20      660.44      588.74     37.45 o 
  -3   4  20     1376.42     1496.98     50.47 o 
  -2   4  20      517.50      468.02     40.04 o 
  -1   4  20      683.98      685.41     45.79 o 
   0   4  20      153.43      111.47     27.77 o 
   1   4  20      165.13      179.62     30.45 o 
   2   4  20      210.69      274.99     35.65 o 
   3   4  20      669.49      659.78     63.68 o 
   4   4  20      143.37      147.11     34.18 o 
   5   4  20      315.91      254.31     34.82 o 
   6   4  20      362.12      363.83     35.21 o 
 -14   5  20     1465.27     1541.52     59.66 o 
 -13   5  20       37.69       -1.80     19.02 o 
 -12   5  20      191.26      206.55     35.50 o 
 -11   5  20       13.82       26.29     18.48 o 
 -10   5  20      509.63      411.25     32.92 o 
  -9   5  20      212.30      100.65     20.22 o 
  -8   5  20     1146.38     1203.60     44.34 o 
  -7   5  20       29.45       28.38     16.63 o 
  -6   5  20      621.86      627.90     32.90 o 
  -5   5  20       76.34       84.62     18.18 o 
  -4   5  20      258.27      228.80     22.53 o 
  -3   5  20      128.47      103.03     20.58 o 
  -2   5  20      250.22      195.56     36.16 o 
  -1   5  20       84.02      135.51     31.84 o 
   0   5  20       51.42      107.58     28.40 o 
   1   5  20        8.50        4.43     19.70 o 
   2   5  20       87.30      140.21     26.99 o 
   3   5  20      129.33      131.82     28.20 o 
   4   5  20      332.76      350.68     34.33 o 
 -12   6  20       81.17       59.95     24.19 o 
 -11   6  20       84.43       50.13     20.98 o 
 -10   6  20       11.80      -17.77     16.34 o 
  -9   6  20      832.95      922.65     39.20 o 
  -8   6  20       47.23       -7.70     16.03 o 
  -7   6  20      744.33      672.94     43.07 o 
  -6   6  20       61.87       79.75     18.69 o 
  -5   6  20     2365.68     2592.32     58.82 o 
  -4   6  20       26.30       14.18     17.13 o 
  -3   6  20      732.29      737.14     36.28 o 
  -2   6  20      210.81      183.51     27.44 o 
  -1   6  20     1561.82     1502.27     53.82 o 
   0   6  20      101.06       69.41     22.07 o 
   1   6  20      734.45      805.54     59.99 o 
   2   6  20       65.52       49.02     24.48 o 
  -8   7  20      162.99      188.09     27.65 o 
  -7   7  20       19.52      -11.47     18.06 o 
  -6   7  20       69.90       43.46     19.90 o 
  -5   7  20       23.56       20.84     18.84 o 
  -4   7  20       48.11       46.07     19.59 o 
  -3   7  20       99.01       84.24     19.42 o 
  -2   7  20        6.04        5.72     25.73 o 
 -17   0  21     2961.50     3769.82    211.66 o 
 -15   0  21     1865.26     1870.04    164.70 o 
 -13   0  21     3568.36     4332.85    371.31 o 
 -11   0  21      249.84      133.30     33.95 o 
  -9   0  21     2033.81     2348.59    104.66 o 
  -7   0  21        2.39       52.33     26.30 o 
  -5   0  21      358.83      253.77     64.26 o 
  -3   0  21     3441.55     3100.86    177.89 o 
  -1   0  21      554.55      312.98     70.83 o 
   1   0  21     1202.71     1511.23    126.00 o 
   3   0  21      128.53      -44.69     39.52 o 
   5   0  21      249.83      449.33     84.34 o 
   7   0  21      315.57      213.84     49.71 o 
 -17   1  21      256.53      245.07     32.71 o 
 -16   1  21        0.35      -19.82     20.33 o 
 -15   1  21      483.15      440.87     35.56 o 
 -14   1  21      102.42      111.19     24.18 o 
 -13   1  21      552.43      429.13     33.68 o 
 -12   1  21      455.24      540.78     37.11 o 
 -11   1  21      993.06     1153.81     74.92 o 
 -10   1  21     1079.93     1236.43     59.97 o 
  -9   1  21        3.34       14.11     15.67 o 
  -8   1  21     1870.37     1670.47     50.66 o 
  -7   1  21       27.83       32.23     22.27 o 
  -6   1  21     1652.94     2017.48     57.11 o 
  -5   1  21        7.55       -6.28     27.88 o 
  -4   1  21       63.91      163.73    100.43 o 
  -3   1  21       71.23      192.82     43.13 o 
  -2   1  21     5556.77     5987.73    266.39 o 
  -1   1  21      138.94      202.23     42.69 o 
   0   1  21     1656.49     1382.10     86.49 o 
   1   1  21      413.15      480.39     63.50 o 
   2   1  21      572.42      620.85     63.74 o 
   3   1  21      317.20      379.78    114.83 o 
   4   1  21      249.51       70.38     76.32 o 
   5   1  21       23.79       41.91     33.03 o 
   6   1  21      216.83      242.57     35.28 o 
   7   1  21       11.37       21.11     31.33 o 
 -16   2  21      429.89      471.58     37.17 o 
 -15   2  21      505.45      361.14     34.10 o 
 -14   2  21      569.20      409.51     34.52 o 
 -13   2  21      493.63      554.87     37.24 o 
 -12   2  21      801.62      955.60     44.71 o 
 -11   2  21        3.34       25.69     17.91 o 
 -10   2  21      169.64      189.13     24.55 o 
  -9   2  21      302.61      501.17     32.45 o 
  -8   2  21       85.81       98.03     19.87 o 
  -7   2  21      135.42      202.74     22.87 o 
  -6   2  21      418.51      366.27     26.54 o 
  -5   2  21      104.96       49.30     33.26 o 
  -4   2  21       48.46       28.29     23.54 o 
  -3   2  21       63.75       61.78     26.14 o 
  -2   2  21      130.49       96.92     33.78 o 
  -1   2  21      169.52      105.26     29.47 o 
   0   2  21       16.79       23.99     24.63 o 
   1   2  21      676.13      811.33    124.48 o 
   2   2  21      439.51      510.68     77.33 o 
   3   2  21        2.90        9.41     30.93 o 
   4   2  21      895.99      698.17    102.77 o 
   5   2  21      829.62      778.88     63.73 o 
   6   2  21       14.18       -8.82     28.04 o 
 -16   3  21        1.39       55.59     23.78 o 
 -15   3  21      106.11      127.31     26.67 o 
 -14   3  21       57.94       68.40     22.89 o 
 -13   3  21      147.97      206.08     27.92 o 
 -12   3  21        4.74       25.64     18.48 o 
 -11   3  21     1121.39      974.35     44.94 o 
 -10   3  21        2.42       -0.66     17.12 o 
  -9   3  21      152.52      199.88     24.45 o 
  -8   3  21      359.54      181.36     24.15 o 
  -7   3  21      401.11      432.20     37.18 o 
  -6   3  21      324.76      483.65     34.24 o 
  -5   3  21      755.60      721.19     41.94 o 
  -4   3  21      589.61      490.20     46.07 o 
  -3   3  21      592.75      717.67     53.60 o 
  -2   3  21      204.71      266.40     37.58 o 
  -1   3  21      527.38      610.77     51.96 o 
   0   3  21      289.16      355.49     40.94 o 
   1   3  21       38.26       24.62     26.09 o 
   2   3  21       47.64       59.15     34.08 o 
   3   3  21      156.89      116.85     35.66 o 
   4   3  21        8.04       12.30     22.77 o 
   5   3  21      227.81      121.68     26.88 o 
 -14   4  21      725.50      793.87     44.97 o 
 -13   4  21      394.69      509.27     57.48 o 
 -12   4  21      566.08      517.28     37.23 o 
 -11   4  21        0.82        8.28     19.21 o 
 -10   4  21      505.75      604.83     37.77 o 
  -9   4  21      148.78      150.89     23.50 o 
  -8   4  21      429.44      331.45     29.47 o 
  -7   4  21       17.77       40.83     18.60 o 
  -6   4  21       46.91       73.01     19.13 o 
  -5   4  21       67.84       19.51     16.53 o 
  -4   4  21       14.43       21.81     18.10 o 
  -3   4  21      206.57      251.07     26.70 o 
  -2   4  21        9.51       -6.59     20.00 o 
  -1   4  21       76.80       42.34     23.29 o 
   0   4  21      119.63      113.60     34.87 o 
   1   4  21      256.06      170.97     30.91 o 
   2   4  21      143.46      192.06     33.09 o 
   3   4  21       34.62       45.42     23.14 o 
   4   4  21      626.93      647.29     46.72 o 
 -13   5  21        3.50       11.73     21.80 o 
 -12   5  21       10.08        6.44     18.74 o 
 -11   5  21      112.74       87.97     21.88 o 
 -10   5  21       18.89       13.30     17.62 o 
  -9   5  21     1510.40     1487.58     49.98 o 
  -8   5  21      282.37      405.99     29.72 o 
  -7   5  21      688.08      886.36     46.76 o 
  -6   5  21       33.86       79.14     18.68 o 
  -5   5  21      251.10      297.28     29.07 o 
  -4   5  21        0.64       -3.00     18.79 o 
  -3   5  21     1282.64     1368.27     49.39 o 
  -2   5  21      256.73      226.87     28.54 o 
  -1   5  21     1967.28     2141.65     77.99 o 
   0   5  21       30.68       62.18     36.12 o 
   1   5  21     1000.76      975.01     54.53 o 
   2   5  21      240.37      240.12     33.46 o 
   3   5  21        5.40       19.57     22.52 o 
 -10   6  21      885.34      941.01     40.77 o 
  -9   6  21       25.20       51.10     19.14 o 
  -8   6  21      626.26      581.55     46.46 o 
  -7   6  21      152.23      204.68     25.73 o 
  -6   6  21      113.28      110.38     20.30 o 
  -5   6  21        2.77       14.86     17.91 o 
  -4   6  21       38.86       46.36     18.97 o 
  -3   6  21       19.27       23.43     20.89 o 
  -2   6  21      141.89      139.82     26.88 o 
  -1   6  21       10.14      -21.83     18.26 o 
   0   6  21      134.98       59.01     25.00 o 
 -16   0  22     1616.36     1531.34     91.18 o 
 -14   0  22      273.05      295.64     55.93 o 
 -12   0  22      148.30       67.24     34.45 o 
 -10   0  22     3743.84     3513.93    146.70 o 
  -8   0  22     1925.89     2005.23     99.36 o 
  -6   0  22     2703.17     2415.02     91.19 o 
  -4   0  22      265.15      367.14     75.88 o 
  -2   0  22     3119.19     2775.89    171.45 o 
   0   0  22     3629.33     4032.60    213.36 o 
   2   0  22      383.90      283.31     70.20 o 
   4   0  22       30.03      -25.12     38.76 o 
 -16   1  22        8.01        4.26     22.41 o 
 -15   1  22      795.01     1167.88     69.98 o 
 -14   1  22      593.17      647.34     48.96 o 
 -13   1  22       36.23       10.52     19.47 o 
 -12   1  22     1156.53     1185.48     56.90 o 
 -11   1  22      781.67      569.08     39.53 o 
 -10   1  22       75.04       86.79     22.92 o 
  -9   1  22      161.51      109.90     29.79 o 
  -8   1  22      232.02      232.66     46.61 o 
  -7   1  22       95.09      115.50     22.56 o 
  -6   1  22      247.82      252.39     25.57 o 
  -5   1  22       24.42       14.32     31.24 o 
  -4   1  22      505.04      445.57     58.11 o 
  -3   1  22       13.10      -30.38     28.07 o 
  -2   1  22        2.99       17.72     30.28 o 
  -1   1  22     1405.57     1471.50     98.92 o 
   0   1  22        6.34       38.73     33.53 o 
   1   1  22      226.19      130.62     64.64 o 
   2   1  22       16.45       38.99     43.11 o 
   3   1  22      884.68     1048.15     80.35 o 
   4   1  22      104.93      199.12     46.95 o 
   5   1  22      209.15      207.55     46.77 o 
 -15   2  22       33.94       39.57     22.80 o 
 -14   2  22       53.84       62.86     22.88 o 
 -13   2  22      332.09      306.07     31.63 o 
 -12   2  22      363.95      389.08     32.73 o 
 -11   2  22      112.40      102.22     23.48 o 
 -10   2  22      832.78      839.80     41.53 o 
  -9   2  22       18.73       27.73     32.72 o 
  -8   2  22     1228.98     1437.28     49.29 o 
  -7   2  22      184.58      193.95     23.17 o 
  -6   2  22      806.56      791.34     36.71 o 
  -5   2  22      813.27      927.41     46.06 o 
  -4   2  22      117.50      216.10     34.99 o 
  -3   2  22     2574.03     2746.10    170.69 o 
  -2   2  22      254.38       87.06     36.47 o 
  -1   2  22        5.82        8.79     30.88 o 
   0   2  22      605.87      710.76     91.60 o 
   1   2  22      124.01      151.76     53.97 o 
   2   2  22      209.68      153.64     42.33 o 
   3   2  22        1.78      -34.57     50.00 o 
   4   2  22       94.50      139.34     82.88 o 
   5   2  22        1.06       13.39     29.77 o 
 -15   3  22       16.40       27.84     34.69 o 
 -14   3  22      942.31      979.86     59.90 o 
 -13   3  22      428.37      422.69     45.70 o 
 -12   3  22      267.37      220.03     28.27 o 
 -11   3  22      588.09      696.61     40.86 o 
 -10   3  22       39.66       61.73     20.43 o 
  -9   3  22      396.58      397.90     31.43 o 
  -8   3  22        7.32       26.47     17.91 o 
  -7   3  22      122.42      174.31     23.11 o 
  -6   3  22       59.15       90.68     20.05 o 
  -5   3  22      164.76      245.89     30.17 o 
  -4   3  22      560.97      480.01     48.31 o 
  -3   3  22      545.67      395.24     44.35 o 
  -2   3  22       70.21      107.42     30.92 o 
  -1   3  22        2.70        6.78     24.42 o 
   0   3  22       99.41      123.98     32.10 o 
   1   3  22       25.73       88.23     30.18 o 
   2   3  22      347.92      320.32     44.84 o 
   3   3  22       92.70       88.26     40.59 o 
   4   3  22     2286.67     2439.67    101.02 o 
 -13   4  22       30.64       42.58     22.82 o 
 -12   4  22       17.01       28.85     21.30 o 
 -11   4  22      210.08      243.64     29.47 o 
 -10   4  22        0.68       23.67     19.55 o 
  -9   4  22      160.16      121.76     25.72 o 
  -8   4  22       24.74       35.89     24.84 o 
  -7   4  22      568.29      597.61     35.88 o 
  -6   4  22        9.50        0.48     17.34 o 
  -5   4  22     1050.51      993.18     62.41 o 
  -4   4  22      202.51      221.74     30.00 o 
  -3   4  22      887.01      973.62     65.02 o 
  -2   4  22      437.07      395.01     46.38 o 
  -1   4  22       88.39      105.10     42.04 o 
   0   4  22       67.98       78.65     33.84 o 
   1   4  22      426.20      448.39     82.32 o 
   2   4  22       20.31       20.60     34.85 o 
   3   4  22      117.98      142.37     29.51 o 
 -11   5  22       27.51        8.87     20.11 o 
 -10   5  22       93.52       55.34     22.59 o 
  -9   5  22       16.56       35.88     20.50 o 
  -8   5  22      590.18      658.14     73.26 o 
  -7   5  22      184.41      183.56     25.91 o 
  -6   5  22      288.03      293.46     26.75 o 
  -5   5  22        3.35       28.94     17.51 o 
  -4   5  22       45.39       22.70     21.29 o 
  -3   5  22        8.95        1.41     20.17 o 
  -2   5  22      223.07      218.93     34.59 o 
  -1   5  22        5.01        7.94     23.00 o 
   0   5  22      160.22      161.84     62.36 o 
  -7   6  22      520.71      480.97     32.05 o 
  -6   6  22      272.67      363.79     28.60 o 
  -5   6  22      646.34      628.18     37.45 o 
  -4   6  22      159.19      103.67     22.03 o 
 -15   0  23       12.14      -40.86     30.05 o 
 -13   0  23      124.14       67.28     35.14 o 
 -11   0  23       71.79       50.33     36.68 o 
  -9   0  23      253.24      166.73     37.34 o 
  -7   0  23      244.71      224.99     93.24 o 
  -5   0  23       67.90      134.71     61.23 o 
  -3   0  23       18.27       44.69     50.25 o 
   1   0  23      768.58      969.86    114.26 o 
   3   0  23      171.14      141.78     59.84 o 
 -15   1  23      115.73      114.11     28.64 o 
 -14   1  23      555.24      625.57     45.38 o 
 -13   1  23       17.18       13.05     22.64 o 
 -12   1  23       10.02        5.87     21.97 o 
 -11   1  23      352.84      326.64     37.49 o 
 -10   1  23     1853.74     1586.67     60.10 o 
  -9   1  23        6.15       29.08     20.55 o 
  -8   1  23     1689.27     1775.10     60.25 o 
  -7   1  23        0.57      -13.11     17.57 o 
  -6   1  23      194.18      205.18     32.94 o 
  -5   1  23      859.89      811.63     77.02 o 
  -4   1  23     2423.65     2652.46    379.01 o 
  -3   1  23       79.67       30.92     34.77 o 
  -2   1  23     1053.42     1104.82     85.17 o 
  -1   1  23      208.93       92.39     85.41 o 
   0   1  23      712.66      470.76     61.95 o 
   1   1  23       31.42       42.04     59.78 o 
   2   1  23        3.78        8.63     32.22 o 
   3   1  23        7.15        9.16     32.96 o 
   4   1  23        4.85      -15.33     31.31 o 
 -14   2  23      510.05      636.38     42.28 o 
 -13   2  23      358.70      501.46     37.78 o 
 -12   2  23        7.84        2.37     23.08 o 
 -11   2  23      635.00      608.32     38.41 o 
 -10   2  23       28.54       22.28     18.97 o 
  -9   2  23       96.91       84.64     21.20 o 
  -8   2  23        6.80      -10.05     18.30 o 
  -7   2  23      564.33      520.97     35.56 o 
  -6   2  23      626.42      578.86     57.55 o 
  -5   2  23        5.99       -8.59     30.72 o 
  -4   2  23       22.90       56.93     37.09 o 
  -3   2  23      144.60      177.88     43.56 o 
  -2   2  23       48.76       95.53     35.98 o 
  -1   2  23       70.96       89.14     38.16 o 
   0   2  23      441.11      458.13     61.82 o 
   1   2  23      346.61      384.42     57.94 o 
   2   2  23      287.38      197.11     46.23 o 
   3   2  23       63.71       63.28     38.07 o 
 -13   3  23       35.75       21.01     21.70 o 
 -12   3  23       75.18      101.70     24.64 o 
 -11   3  23      510.07      503.89     39.44 o 
 -10   3  23       96.08       63.49     21.55 o 
  -9   3  23     1057.08     1095.15     57.64 o 
  -8   3  23      980.15      998.26     44.22 o 
  -7   3  23        9.55       11.12     17.81 o 
  -6   3  23      113.55       88.27     20.87 o 
  -5   3  23     1021.66     1040.95     51.71 o 
  -4   3  23      123.82       80.23     30.91 o 
  -3   3  23      529.21      439.20     76.03 o 
  -2   3  23      484.61      470.67     48.84 o 
  -1   3  23      184.39      257.08     40.32 o 
   0   3  23      272.88      167.63     44.87 o 
   1   3  23       98.61       -1.26     52.39 o 
   2   3  23      459.21      581.57     72.00 o 
 -12   4  23      140.39      139.49     27.44 o 
 -11   4  23      231.28      282.45     31.87 o 
 -10   4  23        3.52       -0.32     19.45 o 
  -9   4  23      205.73      181.88     26.93 o 
  -8   4  23       20.91       -6.85     18.31 o 
  -7   4  23       10.65       22.52     18.76 o 
  -6   4  23        0.15      -15.83     17.10 o 
  -5   4  23        1.77      -13.70     21.58 o 
  -4   4  23      265.14      268.45     32.75 o 
  -3   4  23       79.63       85.03     31.79 o 
  -2   4  23       50.01       55.46     30.94 o 
  -1   4  23       82.99       34.13     38.84 o 
   0   4  23      362.02      441.40     78.84 o 
  -9   5  23     1094.14      974.49     47.34 o 
  -8   5  23      123.12      104.61     24.55 o 
  -7   5  23      674.80      597.33     37.94 o 
  -6   5  23        0.85       24.73     20.61 o 
  -5   5  23     1191.36     1210.47     90.10 o 
  -4   5  23       90.35       67.03     24.21 o 
  -3   5  23      660.21      803.42     65.88 o 
 -14   0  24     1100.66     1248.28    107.06 o 
 -12   0  24      367.66      332.01     51.32 o 
 -10   0  24     1524.27     1705.33    139.82 o 
  -8   0  24     3977.78     4025.91    135.70 o 
  -6   0  24     1262.81     1472.85    143.30 o 
  -4   0  24      701.71      656.89    103.78 o 
  -2   0  24       11.71       10.86     44.31 o 
   0   0  24      330.58      385.07     85.22 o 
   2   0  24      290.58      186.22     63.50 o 
 -13   1  24       26.67       64.57     25.50 o 
 -12   1  24      228.19      284.65     34.20 o 
 -11   1  24       33.84        7.92     22.17 o 
 -10   1  24       91.55       92.49     24.56 o 
  -9   1  24       14.71       14.73     20.06 o 
  -8   1  24       59.94       75.76     22.81 o 
  -7   1  24       20.85        4.17     19.27 o 
  -6   1  24      408.56      400.98     76.06 o 
  -5   1  24       44.75      -10.73     35.50 o 
  -4   1  24       64.72       44.01     37.30 o 
  -3   1  24       60.90       29.61     35.45 o 
  -2   1  24        3.09       72.64     39.16 o 
  -1   1  24      483.63      426.53     60.16 o 
   0   1  24        2.36       17.89     32.67 o 
   1   1  24      643.28      651.52     72.08 o 
   2   1  24      107.24       46.28     37.26 o 
 -13   2  24      256.77      299.35     35.77 o 
 -12   2  24      456.74      458.64     39.54 o 
 -11   2  24      175.15      163.69     29.18 o 
 -10   2  24      697.53      645.69     42.95 o 
  -9   2  24      154.30      170.85     28.36 o 
  -8   2  24     1376.20     1301.73     54.34 o 
  -7   2  24      130.59      100.50     34.13 o 
  -6   2  24      136.57      129.84     29.73 o 
  -5   2  24     1814.39     1502.95    131.24 o 
  -4   2  24     1402.62     1600.12    104.08 o 
  -3   2  24      129.44      209.87    106.18 o 
  -2   2  24      661.57      568.15     68.33 o 
  -1   2  24        1.77       -8.92     30.93 o 
   0   2  24      229.26      248.08     51.92 o 
   1   2  24       17.00       -0.52     34.32 o 
 -12   3  24      132.35      205.50     31.96 o 
 -11   3  24        2.78       14.45     21.28 o 
 -10   3  24        2.86       22.96     21.13 o 
  -9   3  24       45.28       32.53     20.31 o 
  -8   3  24      248.79      253.21     41.22 o 
  -7   3  24      440.09      498.38     34.15 o 
  -6   3  24      185.34      162.37     40.38 o 
  -5   3  24       65.52       73.83     26.13 o 
  -4   3  24      840.79      756.41     77.55 o 
  -3   3  24      236.71      159.15     45.17 o 
  -2   3  24      361.56      292.70     79.03 o 
  -1   3  24        3.98       -1.33     32.08 o 
   0   3  24        5.20       52.73     36.18 o 
  -9   4  24     1232.58     1239.39     52.42 o 
  -8   4  24       58.55       15.02     20.15 o 
  -7   4  24      407.36      436.02     33.90 o 
  -6   4  24       37.06       28.75     20.42 o 
  -5   4  24      507.72      551.13     58.57 o 
  -4   4  24       36.95       67.55     26.27 o 
  -3   4  24      536.72      424.16     60.87 o 
 -11   0  25       58.00      101.68     47.41 o 
  -9   0  25      900.43      849.16     67.59 o 
  -7   0  25       62.07       39.88     31.66 o 
  -5   0  25      503.74      599.32    103.53 o 
  -3   0  25       37.54      -32.83     43.94 o 
  -1   0  25     1456.90     1288.02    135.97 o 
 -12   1  25      118.52      107.51     27.82 o 
 -11   1  25        7.17       15.52     23.80 o 
 -10   1  25      383.65      369.87     36.27 o 
  -9   1  25       75.85       78.49     24.23 o 
  -8   1  25      951.46     1038.49     51.09 o 
  -7   1  25      173.28      244.57     33.55 o 
  -6   1  25     1127.63     1110.23    157.31 o 
  -5   1  25        5.60       35.63     36.82 o 
  -4   1  25      753.91      634.09     73.33 o 
  -3   1  25       92.33       64.40     41.02 o 
  -2   1  25      193.79      112.62     64.96 o 
  -1   1  25        0.10      -21.24     39.26 o 
 -11   2  25       72.92       82.24     27.47 o 
 -10   2  25       69.69      115.48     26.94 o 
  -9   2  25        9.28       25.72     22.51 o 
  -8   2  25       10.36       -6.15     21.07 o 
  -7   2  25      187.02      107.60     25.44 o 
  -6   2  25       33.10       26.22     27.00 o 
  -5   2  25      137.25       63.81     48.54 o 
  -4   2  25      316.76      391.90     59.40 o 
  -3   2  25      154.72      128.33     47.22 o 
  -2   2  25      168.30      144.34     46.36 o 
  -9   3  25      389.07      358.09     36.11 o 
  -8   3  25      460.85      540.25     40.16 o 
  -7   3  25      341.89      353.64     35.21 o 
  -6   3  25       87.49      103.31     45.81 o 
  -5   3  25      532.55      581.15     95.64 o 
  -4   3  25      142.72       75.67     42.01 o 
  -8   0  26     3288.27     3041.27    119.84 o 
  -6   0  26      468.16      539.09    100.12 o 
  -4   0  26       85.38       88.75     60.98 o 
  -8   1  26        5.78       33.91     26.92 o 
  -7   1  26       36.19       11.36     21.52 o 
  -6   1  26       77.53       96.77     71.27 o 
  -5   1  26      220.03      134.61     46.74 o 
                                                 
